# Supplementary material for: Oral bacterial community dynamics during induction of gingival inflammation
Source: Front Cell Infect Microbiol. 2025 Jun 16;15:1597690. doi: 10.3389/fcimb.2025.1597690 (PMC12206739; doi:10.3389/fcimb.2025.1597690)
Supplement: Supplementary file 2 [file Table1.xlsx]

## Sheet: Sheet1
niche	phase	name	tax	logFC	AveExpr	t	P.Value	adj.P.Val	B	z.std	label
US	brushing	bleeding	000000812	-1.44	6.1	-2.91	0.00451	0.317	-4.51	-2.84	Streptococcus sp. oral taxon 058 - 000812
US	brushing	bleeding	000004627	3.44	10.1	2.82	0.00558	0.317	-4.55	2.77	Veillonella parvula - 004627
US	brushing	bleeding	000003576	-3.35	8.22	-2.75	0.00681	0.317	-4.56	-2.71	Prevotella denticola - 003576
US	brushing	bleeding	000003044	-2.91	7.54	-2.73	0.0072	0.317	-4.56	-2.69	Parvimonas micra - 003044
US	brushing	bleeding	000004386	-1.61	6.3	-2.72	0.00768	0.317	-4.54	-2.67	Veillonella dispar - 004386
US	brushing	bleeding	000008434	-2.44	7.38	-2.69	0.00816	0.317	-4.52	-2.65	Streptococcus sp. oral taxon 058 - 008434
US	brushing	bleeding	000013282	2.83	7.45	2.68	0.00837	0.317	-4.55	2.64	Campylobacter rectus - 013282
US	brushing	bleeding	000007224	-2.46	11.7	-2.67	0.0088	0.317	-4.56	-2.62	Rothia dentocariosa - 007224
US	brushing	bleeding	000011469	-3.12	8.84	-2.61	0.0102	0.327	-4.56	-2.57	Actinomyces naeslundii - 011469
US	brushing	bleeding	000005957	-2.51	7.32	-2.54	0.0124	0.358	-4.57	-2.5	Haemophilus sp. - 005957
US	brushing	bleeding	000004290	2.74	9.59	2.46	0.0156	0.407	-4.55	2.42	Veillonella sp. - 004290
US	brushing	bleeding	000004291	2.92	8.64	2.27	0.0251	0.52	-4.57	2.24	Veillonella sp. - 004291
US	brushing	bleeding	000010044	-1.59	6.56	-2.2	0.0293	0.52	-4.55	-2.18	Veillonella dispar - 010044
US	brushing	bleeding	000011890	-2.31	7.35	-2.21	0.0294	0.52	-4.55	-2.18	Cardiobacterium hominis - 011890
US	brushing	bleeding	000000791	-1.02	6.11	-2.19	0.0301	0.52	-4.55	-2.17	Streptococcus sp. oral taxon 058 - 000791
US	brushing	bleeding	000008166	-2.49	8.31	-2.18	0.0311	0.52	-4.57	-2.16	Streptococcus sp. - 008166
US	brushing	bleeding	000008564	-2.35	8.08	-2.18	0.0313	0.52	-4.56	-2.15	Streptococcus sp. - 008564
US	brushing	bleeding	000005187	2.37	7.66	2.15	0.0336	0.52	-4.57	2.12	Fusobacterium sp. - 005187
US	brushing	bleeding	000007183	2.45	7.81	2.12	0.0358	0.52	-4.57	2.1	Porphyromonas catoniae - 007183
US	brushing	bleeding	000012804	-3.04	10.4	-2.12	0.0361	0.52	-4.57	-2.1	Kingella sp. oral taxon 012 - 012804
US	brushing	bleeding	000005123	-1.9	7.02	-2.08	0.0395	0.541	-4.57	-2.06	Fusobacterium sp. - 005123
US	brushing	bleeding	000002731	1.71	6.9	2.01	0.047	0.615	-4.58	1.99	Selenomonas noxia - 002731
US	brushing	bleeding	000003961	1.96	14.2	1.93	0.0567	0.675	-4.58	1.91	Prevotella sp. - 003961
US	brushing	bleeding	000007836	1.04	6.25	1.9	0.06	0.675	-4.58	1.88	Leptotrichia sp. oral taxon 392 - 007836
US	brushing	bleeding	000004678	2.21	12.2	1.89	0.061	0.675	-4.58	1.87	Megasphaera micronuciformis - 004678
US	brushing	bleeding	000011510	-2.17	10.7	-1.89	0.0616	0.675	-4.58	-1.87	Actinomyces sp. oral taxon 169 - 011510
US	brushing	bleeding	000011323	1.36	6.67	1.84	0.0687	0.675	-4.58	1.82	Tannerella sp. oral taxon 286 - 011323
US	brushing	bleeding	000012159	2.08	7.87	1.83	0.0692	0.675	-4.58	1.82	Streptococcus parasanguinis II - 012159
US	brushing	bleeding	000008038	1.74	7.14	1.81	0.0736	0.675	-4.58	1.79	Selenomonas sp. oral taxon 126 - 008038
US	brushing	bleeding	000010929	2.41	7.74	1.77	0.0786	0.675	-4.58	1.76	Leptotrichia sp. oral taxon 417 - 010929
US	brushing	bleeding	000007503	-2.35	12.4	-1.77	0.0802	0.675	-4.58	-1.75	Prevotella nanceiensis - 007503
US	brushing	bleeding	000008433	1.35	6.44	1.77	0.0808	0.675	-4.58	1.75	Streptococcus sp. oral taxon 058 - 008433
US	brushing	bleeding	000000676	1.77	7.09	1.75	0.0831	0.675	-4.58	1.73	Parvimonas micra - 000676
US	brushing	bleeding	000005190	0.714	6.03	1.72	0.0887	0.675	-4.57	1.7	Fusobacterium sp. - 005190
US	brushing	bleeding	000007574	1.38	7.3	1.7	0.0924	0.675	-4.59	1.68	Prevotella sp. - 007574
US	brushing	bleeding	000006122	1.26	6.49	1.68	0.0957	0.675	-4.58	1.67	Leptotrichia goodfellowii - 006122
US	brushing	bleeding	000001415	1.68	7.28	1.66	0.0992	0.675	-4.58	1.65	Fusobacterium sp. - 001415
US	brushing	bleeding	000004330	1.36	6.71	1.65	0.102	0.675	-4.59	1.64	Veillonella parvula - 004330
US	brushing	bleeding	000007677	2.28	9.47	1.64	0.104	0.675	-4.59	1.63	Leptotrichia sp. oral taxon 215 - 007677
US	brushing	bleeding	000008533	-1.49	7.42	-1.6	0.113	0.675	-4.58	-1.59	Streptococcus sp. oral taxon 058 - 008533
US	brushing	bleeding	000003280	-1.27	16.7	-1.59	0.115	0.675	-4.58	-1.58	Streptococcus sp. oral taxon 058 - 003280
US	brushing	bleeding	000008435	-1.62	7.44	-1.58	0.116	0.675	-4.58	-1.57	Streptococcus sp. oral taxon 058 - 008435
US	brushing	bleeding	000006215	1.4	6.8	1.57	0.12	0.675	-4.59	1.56	Leptotrichia sp. - 006215
US	brushing	bleeding	000009358	2.16	10.5	1.56	0.122	0.675	-4.59	1.55	Prevotella sp. - 009358
US	brushing	bleeding	000004959	-1.71	8.83	-1.55	0.124	0.675	-4.59	-1.54	Fusobacterium sp. - 004959
US	brushing	bleeding	000012180	-1.68	7.38	-1.54	0.125	0.675	-4.58	-1.53	Streptococcus sp. - 012180
US	brushing	bleeding	000004549	1.1	16	1.54	0.126	0.675	-4.59	1.53	Veillonella dispar - 004549
US	brushing	bleeding	000009051	-1.3	6.83	-1.54	0.127	0.675	-4.59	-1.53	Prevotella sp. oral taxon 300 - 009051
US	brushing	bleeding	000008258	-1.62	11.5	-1.54	0.127	0.675	-4.59	-1.53	Streptococcus parasanguinis II - 008258
US	brushing	bleeding	000012290	1.76	10.8	1.53	0.127	0.675	-4.59	1.52	Streptococcus vestibularis - 012290
US	brushing	bleeding	000010995	1.49	7.08	1.53	0.128	0.675	-4.59	1.52	Leptotrichia sp. - 010995
US	brushing	bleeding	000012101	-0.643	6.04	-1.52	0.132	0.675	-4.58	-1.51	Streptococcus parasanguinis II - 012101
US	brushing	bleeding	000000620	-1.59	11	-1.51	0.134	0.675	-4.59	-1.5	Oribacterium sp. - 000620
US	brushing	bleeding	000010955	0.907	6.27	1.51	0.136	0.675	-4.58	1.49	Leptotrichia sp. oral taxon 225 - 010955
US	brushing	bleeding	000010562	1.82	7.91	1.49	0.14	0.675	-4.58	1.48	Fusobacterium sp. - 010562
US	brushing	bleeding	000007129	-1.82	10.5	-1.48	0.141	0.675	-4.59	-1.47	Rothia mucilaginosa - 007129
US	brushing	bleeding	000001403	-1.04	6.42	-1.48	0.142	0.675	-4.59	-1.47	Fusobacterium sp. - 001403
US	brushing	bleeding	000002614	-1.71	9.45	-1.47	0.145	0.675	-4.59	-1.46	Corynebacterium durum - 002614
US	brushing	bleeding	000004334	1.21	13.4	1.46	0.147	0.675	-4.59	1.45	Veillonella parvula - 004334
US	brushing	bleeding	000005630	-1.78	8.42	-1.45	0.148	0.675	-4.59	-1.45	Prevotella nigrescens - 005630
US	brushing	bleeding	000004335	0.84	6.46	1.46	0.149	0.675	-4.59	1.44	Veillonella rogosae - 004335
US	brushing	bleeding	000003777	-1.64	8.14	-1.45	0.149	0.675	-4.59	-1.44	Prevotella veroralis - 003777
US	brushing	bleeding	000006773	1.47	12.4	1.45	0.149	0.675	-4.59	1.44	Actinomyces sp. oral taxon 180 - 006773
US	brushing	bleeding	000008216	-1.43	10.2	-1.45	0.15	0.675	-4.58	-1.44	Streptococcus parasanguinis II - 008216
US	brushing	bleeding	000005548	1.19	6.62	1.43	0.157	0.677	-4.59	1.42	Alloprevotella sp. oral taxon 914 - 005548
US	brushing	bleeding	000000574	-1.24	12.8	-1.42	0.158	0.677	-4.59	-1.41	Gemella morbillorum - 000574
US	brushing	bleeding	000005760	-1.82	11.6	-1.41	0.16	0.677	-4.59	-1.41	Haemophilus paraphrohaemolyticus - 005760
US	brushing	bleeding	000007743	-1.24	7.07	-1.41	0.16	0.677	-4.59	-1.4	Leptotrichia sp. oral taxon 212 - 007743
US	brushing	bleeding	000005972	-1.31	7.12	-1.41	0.162	0.677	-4.59	-1.4	Pasteurellaceae unclassified sp. - 005972
US	brushing	bleeding	000010845	0.704	6.23	1.38	0.17	0.677	-4.59	1.37	Pasteurellaceae unclassified sp. - 010845
US	brushing	bleeding	000003327	1.53	7.67	1.37	0.173	0.677	-4.59	1.36	Streptococcus parasanguinis II - 003327
US	brushing	bleeding	000008346	1.47	15.2	1.36	0.176	0.677	-4.59	1.35	Streptococcus vestibularis - 008346
US	brushing	bleeding	000004333	0.566	6.18	1.34	0.182	0.677	-4.59	1.33	Veillonella parvula - 004333
US	brushing	bleeding	000009484	1.03	6.54	1.34	0.185	0.677	-4.59	1.32	Ottowia sp. oral taxon 894 - 009484
US	brushing	bleeding	000005759	-1.69	8.37	-1.33	0.186	0.677	-4.59	-1.32	Haemophilus paraphrohaemolyticus - 005759
US	brushing	bleeding	000010690	1.59	7.64	1.33	0.187	0.677	-4.59	1.32	Alloprevotella sp. oral taxon 308 - 010690
US	brushing	bleeding	000008214	-1.09	13.4	-1.32	0.189	0.677	-4.59	-1.31	Streptococcus parasanguinis II - 008214
US	brushing	bleeding	000005971	-1.06	6.73	-1.32	0.19	0.677	-4.59	-1.31	Haemophilus sp. - 005971
US	brushing	bleeding	000008403	1.15	7	1.32	0.19	0.677	-4.59	1.31	Streptococcus sp. oral taxon 058 - 008403
US	brushing	bleeding	000012578	1.21	7	1.32	0.191	0.677	-4.59	1.31	Prevotella oulorum - 012578
US	brushing	bleeding	000004938	1.78	8.13	1.31	0.191	0.677	-4.59	1.31	Ruminococcaceae [G-1] sp. oral taxon 075 - 004938
US	brushing	bleeding	000004845	1.19	6.49	1.3	0.195	0.677	-4.59	1.29	Capnocytophaga leadbetteri - 004845
US	brushing	bleeding	000013440	-1.32	7.11	-1.3	0.196	0.677	-4.59	-1.29	Streptococcus sp. oral taxon 058 - 013440
US	brushing	bleeding	000000678	-1.4	8.2	-1.3	0.197	0.677	-4.59	-1.29	Mogibacterium vescum - 000678
US	brushing	bleeding	000005364	1.01	6.55	1.28	0.203	0.686	-4.59	1.27	Capnocytophaga sp. oral taxon 412 - 005364
US	brushing	bleeding	000004331	1.01	12.8	1.27	0.207	0.693	-4.59	1.26	Veillonella rogosae - 004331
US	brushing	bleeding	000012549	0.93	6.53	1.25	0.215	0.702	-4.59	1.24	Neisseria subflava - 012549
US	brushing	bleeding	000013386	-0.451	5.97	-1.24	0.217	0.702	-4.59	-1.23	Streptococcus parasanguinis II - 013386
US	brushing	bleeding	000008566	-1.23	9.63	-1.24	0.217	0.702	-4.59	-1.23	Streptococcus parasanguinis II - 008566
US	brushing	bleeding	000001401	1.15	7	1.23	0.221	0.706	-4.59	1.22	Peptococcus sp. oral taxon 167 - 001401
US	brushing	bleeding	000003113	-1.17	13	-1.22	0.227	0.717	-4.59	-1.21	Granulicatella adiacens - 003113
US	brushing	bleeding	000008400	0.951	6.41	1.21	0.231	0.723	-4.59	1.2	Streptococcus sp. oral taxon 058 - 008400
US	brushing	bleeding	000004606	0.567	6.07	1.19	0.237	0.729	-4.59	1.18	Veillonella parvula - 004606
US	brushing	bleeding	000011181	1.32	8.26	1.19	0.238	0.729	-4.59	1.18	Leptotrichia sp. oral taxon 218 - 011181
US	brushing	bleeding	000011044	-0.341	5.92	-1.18	0.241	0.732	-4.59	-1.17	Leptotrichia shahii - 011044
US	brushing	bleeding	000012726	-1.12	7.32	-1.17	0.244	0.733	-4.59	-1.16	Prevotella oris - 012726
US	brushing	bleeding	000009219	-0.602	6.22	-1.16	0.25	0.734	-4.59	-1.15	Prevotella oris - 009219
US	brushing	bleeding	000003496	-1.62	12.6	-1.15	0.252	0.734	-4.59	-1.14	Neisseria flava - 003496
US	brushing	bleeding	000008994	-0.824	6.88	-1.14	0.257	0.734	-4.59	-1.13	Prevotella oulorum - 008994
US	brushing	bleeding	000007571	-1.18	7.43	-1.13	0.261	0.734	-4.59	-1.12	Prevotella sp. oral taxon 317 - 007571
US	brushing	bleeding	000009310	-1.46	8.88	-1.12	0.263	0.734	-4.59	-1.12	Prevotella veroralis - 009310
US	brushing	bleeding	000005958	1.06	7.02	1.12	0.266	0.734	-4.59	1.11	Pasteurellaceae unclassified sp. - 005958
US	brushing	bleeding	000009850	-1.32	7.97	-1.12	0.266	0.734	-4.59	-1.11	Capnocytophaga gingivalis - 009850
US	brushing	bleeding	000011018	-0.854	6.6	-1.11	0.268	0.734	-4.59	-1.11	Leptotrichia shahii - 011018
US	brushing	bleeding	000001735	-0.748	6.47	-1.11	0.269	0.734	-4.59	-1.1	Haemophilus sp. - 001735
US	brushing	bleeding	000003958	1.48	10.9	1.1	0.273	0.734	-4.59	1.1	Prevotella sp. - 003958
US	brushing	bleeding	000012283	1.13	10.2	1.1	0.273	0.734	-4.59	1.1	Streptococcus vestibularis - 012283
US	brushing	bleeding	000006995	-0.799	6.48	-1.1	0.275	0.734	-4.59	-1.09	Actinomyces sp. oral taxon 180 - 006995
US	brushing	bleeding	000012642	-0.801	6.6	-1.08	0.281	0.734	-4.59	-1.08	Prevotella oris - 012642
US	brushing	bleeding	000006013	0.88	6.7	1.08	0.282	0.734	-4.59	1.08	Leptotrichia sp. oral taxon 219 - 006013
US	brushing	bleeding	000008085	-1.07	9.65	-1.08	0.283	0.734	-4.59	-1.07	Bergeyella sp. oral taxon 322 - 008085
US	brushing	bleeding	000007127	-1.28	12.5	-1.07	0.289	0.739	-4.59	-1.06	Rothia mucilaginosa - 007127
US	brushing	bleeding	000010017	0.829	6.56	1.06	0.292	0.739	-4.59	1.05	Veillonella parvula - 010017
US	brushing	bleeding	000005392	1.3	8.17	1.06	0.293	0.739	-4.59	1.05	Capnocytophaga sputigena - 005392
US	brushing	bleeding	000011992	0.834	6.65	1.05	0.295	0.739	-4.59	1.05	Leptotrichia sp. oral taxon 212 - 011992
US	brushing	bleeding	000005756	-1.51	9.1	-1.05	0.298	0.739	-4.59	-1.04	Haemophilus sp. - 005756
US	brushing	bleeding	000011956	-1.25	7.77	-1.03	0.305	0.745	-4.59	-1.03	Leptotrichia hongkongensis - 011956
US	brushing	bleeding	000003855	1.15	11.5	1.03	0.305	0.745	-4.59	1.02	Prevotella sp. - 003855
US	brushing	bleeding	000010412	0.845	6.74	1.02	0.311	0.747	-4.59	1.01	Fusobacterium sp. - 010412
US	brushing	bleeding	000005454	-1.42	9.04	-1.01	0.314	0.747	-4.6	-1.01	Alloprevotella rava - 005454
US	brushing	bleeding	000000762	-1.13	7.78	-1	0.317	0.747	-4.6	-1	Streptococcus sp. oral taxon 058 - 000762
US	brushing	bleeding	000008991	-0.632	6.4	-0.998	0.32	0.747	-4.6	-0.994	Prevotella oulorum - 008991
US	brushing	bleeding	000011824	1.14	7.28	0.99	0.324	0.747	-4.6	0.986	Porphyromonas pasteri - 011824
US	brushing	bleeding	000005853	-0.98	7.17	-0.977	0.331	0.747	-4.6	-0.973	Pasteurellaceae unclassified sp. - 005853
US	brushing	bleeding	000013381	0.653	6.38	0.977	0.331	0.747	-4.6	0.972	Streptococcus sp. oral taxon 058 - 013381
US	brushing	bleeding	000005669	0.498	6.53	0.977	0.331	0.747	-4.6	0.972	Prevotella intermedia - 005669
US	brushing	bleeding	000008830	-1.29	10.2	-0.969	0.335	0.747	-4.6	-0.965	Neisseria sp. - 008830
US	brushing	bleeding	000001717	-1.25	11.7	-0.964	0.337	0.747	-4.6	-0.961	Haemophilus sp. - 001717
US	brushing	bleeding	000012869	-0.968	7.29	-0.965	0.337	0.747	-4.6	-0.96	Kingella sp. oral taxon 012 - 012869
US	brushing	bleeding	000008399	0.75	6.71	0.956	0.341	0.747	-4.6	0.951	Streptococcus sp. oral taxon 058 - 008399
US	brushing	bleeding	000009081	0.852	12.8	0.955	0.342	0.747	-4.6	0.951	Prevotella salivae - 009081
US	brushing	bleeding	000013445	-0.562	6.31	-0.945	0.347	0.747	-4.6	-0.941	Streptococcus sp. oral taxon 058 - 013445
US	brushing	bleeding	000009950	0.431	6.01	0.944	0.347	0.747	-4.6	0.941	Veillonella sp. - 009950
US	brushing	bleeding	000009247	1.33	9.45	0.944	0.347	0.747	-4.6	0.94	Prevotella sp. - 009247
US	brushing	bleeding	000009957	-0.401	6.06	-0.937	0.352	0.75	-4.6	-0.932	Lachnoanaerobaculum sp. - 009957
US	brushing	bleeding	000007784	0.513	6.27	0.924	0.358	0.757	-4.6	0.92	Leptotrichia sp. - 007784
US	brushing	bleeding	000011073	0.802	6.69	0.911	0.364	0.761	-4.6	0.908	Leptotrichia wadei - 011073
US	brushing	bleeding	000004677	-1.18	7.97	-0.91	0.365	0.761	-4.6	-0.906	Dialister invisus - 004677
US	brushing	bleeding	000009511	0.904	6.98	0.903	0.368	0.763	-4.6	0.9	Prevotella sp. - 009511
US	brushing	bleeding	000003783	0.926	12.4	0.894	0.374	0.769	-4.6	0.89	Prevotella veroralis - 003783
US	brushing	bleeding	000002640	-0.879	6.98	-0.878	0.382	0.779	-4.6	-0.875	Peptostreptococcaceae [XI][G-9] [Eubacterium] brachy - 002640
US	brushing	bleeding	000008062	-0.46	6.23	-0.873	0.384	0.78	-4.6	-0.87	Selenomonas dianae - 008062
US	brushing	bleeding	000011680	-0.606	6.51	-0.868	0.388	0.781	-4.6	-0.864	Actinomyces sp. oral taxon 178 - 011680
US	brushing	bleeding	000012325	-0.539	6.37	-0.856	0.394	0.782	-4.6	-0.852	Streptococcus sp. oral taxon 058 - 012325
US	brushing	bleeding	000005757	-0.869	7.01	-0.853	0.395	0.782	-4.6	-0.85	Haemophilus sp. - 005757
US	brushing	bleeding	000008512	-0.759	10.6	-0.847	0.398	0.782	-4.6	-0.844	Streptococcus sp. - 008512
US	brushing	bleeding	000011094	-0.728	6.85	-0.837	0.404	0.782	-4.6	-0.834	Leptotrichia hofstadii - 011094
US	brushing	bleeding	000010896	1.07	11.2	0.836	0.405	0.782	-4.6	0.833	Leptotrichia sp. oral taxon 417 - 010896
US	brushing	bleeding	000003436	0.611	7.12	0.83	0.409	0.782	-4.6	0.826	Neisseria oralis - 003436
US	brushing	bleeding	000011342	-0.393	6.15	-0.828	0.409	0.782	-4.6	-0.825	Tannerella sp. oral taxon 286 - 011342
US	brushing	bleeding	000005723	-1.06	7.9	-0.827	0.41	0.782	-4.6	-0.824	Porphyromonas sp. oral taxon 930 - 005723
US	brushing	bleeding	000002700	1.05	10.9	0.819	0.414	0.785	-4.6	0.816	Selenomonas sp. oral taxon 136 - 002700
US	brushing	bleeding	000006541	0.855	11.6	0.81	0.42	0.79	-4.6	0.807	Atopobium sp. - 006541
US	brushing	bleeding	000001351	0.717	6.86	0.803	0.424	0.792	-4.6	0.8	Capnocytophaga sp. oral taxon 338 - 001351
US	brushing	bleeding	000007787	-0.301	5.97	-0.779	0.438	0.813	-4.6	-0.776	Leptotrichia sp. - 007787
US	brushing	bleeding	000011377	0.68	13.5	0.762	0.448	0.819	-4.6	0.759	Actinomyces sp. oral taxon 180 - 011377
US	brushing	bleeding	000010492	-0.795	9.05	-0.74	0.461	0.819	-4.6	-0.737	Fusobacterium sp. - 010492
US	brushing	bleeding	000003086	-1.21	9.85	-0.738	0.462	0.819	-4.6	-0.735	Granulicatella elegans - 003086
US	brushing	bleeding	000010452	0.674	6.89	0.733	0.465	0.819	-4.6	0.731	Fusobacterium nucleatum subsp. vincentii - 010452
US	brushing	bleeding	000009464	-0.421	6.25	-0.731	0.466	0.819	-4.6	-0.729	Prevotella veroralis - 009464
US	brushing	bleeding	000008853	-1.01	14.6	-0.728	0.468	0.819	-4.6	-0.725	Neisseria subflava - 008853
US	brushing	bleeding	000005754	-0.508	6.49	-0.723	0.471	0.819	-4.6	-0.721	Haemophilus sp. - 005754
US	brushing	bleeding	000011815	0.553	6.4	0.722	0.472	0.819	-4.6	0.719	Porphyromonas pasteri - 011815
US	brushing	bleeding	000003851	0.816	7.78	0.721	0.472	0.819	-4.6	0.719	Prevotella sp. - 003851
US	brushing	bleeding	000012020	-0.698	7.18	-0.713	0.477	0.819	-4.6	-0.711	Leptotrichia sp. oral taxon 392 - 012020
US	brushing	bleeding	000008883	0.808	8.68	0.695	0.488	0.819	-4.6	0.693	Neisseria subflava - 008883
US	brushing	bleeding	000010569	-0.633	6.75	-0.691	0.491	0.819	-4.6	-0.689	Fusobacterium sp. oral taxon 203 - 010569
US	brushing	bleeding	000000813	-0.465	6.29	-0.684	0.496	0.819	-4.6	-0.681	Streptococcus sp. oral taxon 058 - 000813
US	brushing	bleeding	000009456	-0.883	10.5	-0.673	0.502	0.819	-4.6	-0.671	Prevotella sp. - 009456
US	brushing	bleeding	000006411	0.843	9.96	0.671	0.504	0.819	-4.6	0.668	Leptotrichia sp. oral taxon 221 - 006411
US	brushing	bleeding	000008143	-0.664	7.75	-0.666	0.507	0.819	-4.6	-0.664	Granulicatella adiacens - 008143
US	brushing	bleeding	000008277	0.358	6.49	0.665	0.508	0.819	-4.6	0.662	Streptococcus downei - 008277
US	brushing	bleeding	000012119	0.473	6.35	0.661	0.51	0.819	-4.6	0.659	Streptococcus parasanguinis II - 012119
US	brushing	bleeding	000013126	0.58	7.08	0.658	0.512	0.819	-4.6	0.656	Actinomyces sp. oral taxon 180 - 013126
US	brushing	bleeding	000007570	0.328	6.14	0.657	0.512	0.819	-4.6	0.655	Prevotella sp. oral taxon 317 - 007570
US	brushing	bleeding	000008467	-0.429	10.9	-0.657	0.512	0.819	-4.6	-0.655	Streptococcus sp. oral taxon 058 - 008467
US	brushing	bleeding	000009890	0.72	8.47	0.657	0.513	0.819	-4.6	0.655	Stomatobaculum longum - 009890
US	brushing	bleeding	000012326	-0.34	6.03	-0.656	0.513	0.819	-4.6	-0.654	Streptococcus sp. oral taxon 058 - 012326
US	brushing	bleeding	000012365	-0.325	6.1	-0.652	0.516	0.819	-4.6	-0.649	Streptococcus sp. oral taxon 058 - 012365
US	brushing	bleeding	000003118	-0.561	6.91	-0.649	0.518	0.819	-4.6	-0.647	Granulicatella adiacens - 003118
US	brushing	bleeding	000005854	0.451	6.43	0.649	0.519	0.819	-4.6	0.645	Aggregatibacter aphrophilus - 005854
US	brushing	bleeding	000012492	-0.893	10.1	-0.643	0.522	0.819	-4.6	-0.641	Neisseria sp. - 012492
US	brushing	bleeding	000012960	0.711	9.91	0.64	0.523	0.819	-4.6	0.639	Lachnoanaerobaculum orale - 012960
US	brushing	bleeding	000005852	-0.545	6.68	-0.64	0.523	0.819	-4.6	-0.638	Pasteurellaceae unclassified sp. - 005852
US	brushing	bleeding	000010870	-0.585	7.84	-0.626	0.532	0.826	-4.6	-0.624	Leptotrichia wadei - 010870
US	brushing	bleeding	000005573	-1.05	10	-0.624	0.534	0.826	-4.6	-0.622	Alloprevotella sp. oral taxon 473 - 005573
US	brushing	bleeding	000005885	0.608	7.05	0.618	0.538	0.828	-4.6	0.616	Haemophilus sp. - 005885
US	brushing	bleeding	000002825	-0.623	7.02	-0.605	0.546	0.837	-4.6	-0.603	Mitsuokella sp. oral taxon 521 - 002825
US	brushing	bleeding	000002898	-0.827	9.94	-0.6	0.55	0.837	-4.6	-0.598	Peptostreptococcus stomatis - 002898
US	brushing	bleeding	000013435	-0.241	6.02	-0.589	0.557	0.838	-4.6	-0.587	Veillonella dispar - 013435
US	brushing	bleeding	000000615	0.62	8.71	0.577	0.565	0.838	-4.6	0.575	Corynebacterium matruchotii - 000615
US	brushing	bleeding	000007279	-0.635	10.5	-0.565	0.573	0.838	-4.6	-0.564	Rothia aeria - 007279
US	brushing	bleeding	000007507	-0.783	8.98	-0.564	0.574	0.838	-4.6	-0.562	Prevotella nanceiensis - 007507
US	brushing	bleeding	000000794	-0.461	6.79	-0.556	0.579	0.838	-4.6	-0.555	Streptococcus sp. oral taxon 058 - 000794
US	brushing	bleeding	000012904	-0.613	7.93	-0.555	0.58	0.838	-4.6	-0.554	Kingella oralis - 012904
US	brushing	bleeding	000003068	0.773	8.86	0.554	0.581	0.838	-4.6	0.552	Abiotrophia defectiva - 003068
US	brushing	bleeding	000003435	-0.286	6.77	-0.553	0.581	0.838	-4.6	-0.551	Neisseria oralis - 003435
US	brushing	bleeding	000003116	0.613	7.92	0.551	0.583	0.838	-4.6	0.549	Granulicatella adiacens - 003116
US	brushing	bleeding	000010632	0.664	8.35	0.549	0.584	0.838	-4.6	0.548	Fusobacterium nucleatum subsp. vincentii - 010632
US	brushing	bleeding	000005247	0.669	8.39	0.548	0.585	0.838	-4.6	0.546	Fusobacterium nucleatum subsp. vincentii - 005247
US	brushing	bleeding	000008217	-0.449	11.1	-0.543	0.588	0.838	-4.6	-0.542	Streptococcus parasanguinis II - 008217
US	brushing	bleeding	000005884	-0.314	6.21	-0.538	0.592	0.838	-4.6	-0.536	Haemophilus sp. - 005884
US	brushing	bleeding	000008761	-0.732	9.64	-0.535	0.594	0.838	-4.6	-0.533	Lautropia mirabilis - 008761
US	brushing	bleeding	000005492	0.284	6.22	0.534	0.594	0.838	-4.6	0.532	Alloprevotella sp. oral taxon 912 - 005492
US	brushing	bleeding	000007184	1.02	12.4	0.531	0.597	0.838	-4.6	0.529	Porphyromonas pasteri - 007184
US	brushing	bleeding	000007130	-0.825	10.2	-0.526	0.6	0.838	-4.6	-0.525	Rothia mucilaginosa - 007130
US	brushing	bleeding	000006660	0.504	11.4	0.517	0.606	0.843	-4.6	0.516	Campylobacter sp. - 006660
US	brushing	bleeding	000012657	-0.587	8.63	-0.492	0.624	0.862	-4.6	-0.491	Prevotella oris - 012657
US	brushing	bleeding	000010007	-0.26	6.07	-0.487	0.627	0.862	-4.6	-0.486	Veillonella parvula - 010007
US	brushing	bleeding	000005044	0.372	6.65	0.481	0.631	0.862	-4.6	0.48	Fusobacterium sp. - 005044
US	brushing	bleeding	000010793	0.312	6.2	0.481	0.631	0.862	-4.6	0.48	Prevotella nigrescens - 010793
US	brushing	bleeding	000000341	-0.475	7.64	-0.47	0.639	0.865	-4.6	-0.469	Streptococcus sp. oral taxon 058 - 000341
US	brushing	bleeding	000012090	0.431	6.73	0.46	0.647	0.865	-4.6	0.459	Streptococcus parasanguinis II - 012090
US	brushing	bleeding	000005154	0.508	9.47	0.458	0.648	0.865	-4.6	0.456	Fusobacterium sp. oral taxon 203 - 005154
US	brushing	bleeding	000005188	-0.292	6.2	-0.451	0.653	0.865	-4.6	-0.449	Fusobacterium sp. - 005188
US	brushing	bleeding	000012550	0.496	7.28	0.45	0.654	0.865	-4.6	0.449	Neisseria sp. - 012550
US	brushing	bleeding	000012040	0.278	6.32	0.449	0.654	0.865	-4.6	0.448	Leptotrichia sp. oral taxon 392 - 012040
US	brushing	bleeding	000012569	0.42	6.88	0.448	0.655	0.865	-4.6	0.447	Prevotella oulorum - 012569
US	brushing	bleeding	000004384	-0.413	12.1	-0.432	0.667	0.877	-4.6	-0.431	Veillonella dispar - 004384
US	brushing	bleeding	000001537	0.527	8.05	0.427	0.67	0.877	-4.6	0.426	Porphyromonas endodontalis - 001537
US	brushing	bleeding	000005755	-0.322	16	-0.418	0.677	0.882	-4.6	-0.417	Haemophilus paraphrohaemolyticus - 005755
US	brushing	bleeding	000006661	-0.37	6.85	-0.414	0.68	0.882	-4.6	-0.413	Campylobacter concisus - 006661
US	brushing	bleeding	000005458	-0.375	7.14	-0.404	0.687	0.887	-4.6	-0.403	Alloprevotella rava - 005458
US	brushing	bleeding	000012313	0.335	6.67	0.399	0.691	0.887	-4.6	0.398	Streptococcus sp. oral taxon 058 - 012313
US	brushing	bleeding	000003264	0.247	6.29	0.395	0.693	0.887	-4.6	0.394	Streptococcus sp. oral taxon 058 - 003264
US	brushing	bleeding	000010828	-0.47	9.66	-0.381	0.704	0.895	-4.6	-0.38	Aggregatibacter aphrophilus - 010828
US	brushing	bleeding	000009946	0.164	6.05	0.379	0.705	0.895	-4.61	0.378	Veillonella sp. - 009946
US	brushing	bleeding	000007182	-0.492	7.45	-0.375	0.709	0.895	-4.6	-0.374	Porphyromonas pasteri - 007182
US	brushing	bleeding	000008854	0.507	7.58	0.368	0.713	0.897	-4.6	0.367	Neisseria subflava - 008854
US	brushing	bleeding	000003287	-0.339	12.5	-0.364	0.717	0.897	-4.6	-0.363	Streptococcus sp. oral taxon 058 - 003287
US	brushing	bleeding	000008396	-0.267	10.3	-0.352	0.726	0.903	-4.61	-0.351	Streptococcus sp. oral taxon 058 - 008396
US	brushing	bleeding	000009489	0.196	6.49	0.336	0.738	0.903	-4.6	0.335	Neisseria flava - 009489
US	brushing	bleeding	000004336	-0.361	8.55	-0.334	0.739	0.903	-4.6	-0.334	Veillonella parvula - 004336
US	brushing	bleeding	000008301	0.259	6.73	0.334	0.739	0.903	-4.6	0.333	Streptococcus mutans - 008301
US	brushing	bleeding	000002678	-0.14	6.1	-0.331	0.741	0.903	-4.61	-0.331	Selenomonas flueggei - 002678
US	brushing	bleeding	000012965	-0.245	6.58	-0.328	0.744	0.903	-4.6	-0.327	Veillonella parvula - 012965
US	brushing	bleeding	000008899	0.205	6.56	0.324	0.746	0.903	-4.6	0.323	Neisseria sp. - 008899
US	brushing	bleeding	000009839	-0.371	11.6	-0.316	0.752	0.903	-4.6	-0.316	Prevotella veroralis - 009839
US	brushing	bleeding	000005159	0.248	6.46	0.314	0.754	0.903	-4.61	0.314	Fusobacterium sp. oral taxon 203 - 005159
US	brushing	bleeding	000005506	0.465	12.3	0.312	0.755	0.903	-4.6	0.312	Alloprevotella sp. oral taxon 308 - 005506
US	brushing	bleeding	000013423	0.193	6.25	0.312	0.755	0.903	-4.6	0.311	Veillonella parvula - 013423
US	brushing	bleeding	000010766	-0.39	11.4	-0.306	0.76	0.905	-4.6	-0.305	Prevotella pallens - 010766
US	brushing	bleeding	000011304	0.228	7.07	0.302	0.763	0.905	-4.6	0.301	Alloprevotella tannerae - 011304
US	brushing	bleeding	000007983	-0.303	7.6	-0.275	0.784	0.919	-4.6	-0.275	Selenomonas sputigena - 007983
US	brushing	bleeding	000008153	-0.237	6.73	-0.273	0.785	0.919	-4.6	-0.273	Granulicatella adiacens - 008153
US	brushing	bleeding	000009863	-0.286	7.31	-0.273	0.785	0.919	-4.6	-0.272	Capnocytophaga granulosa - 009863
US	brushing	bleeding	000010978	-0.201	6.75	-0.254	0.8	0.927	-4.6	-0.253	Leptotrichia sp. oral taxon 225 - 010978
US	brushing	bleeding	000010486	-0.206	6.75	-0.251	0.803	0.927	-4.6	-0.25	Fusobacterium nucleatum subsp. vincentii - 010486
US	brushing	bleeding	000007868	0.108	6.13	0.25	0.803	0.927	-4.61	0.25	Leptotrichia sp. oral taxon 212 - 007868
US	brushing	bleeding	000005928	-0.261	11.2	-0.248	0.805	0.927	-4.6	-0.247	Aggregatibacter sp. - 005928
US	brushing	bleeding	000007891	0.0979	6.1	0.227	0.821	0.942	-4.6	0.226	Leptotrichia sp. - 007891
US	brushing	bleeding	000009340	-0.256	9.36	-0.221	0.825	0.943	-4.6	-0.22	Prevotella veroralis - 009340
US	brushing	bleeding	000005897	-0.266	9.05	-0.209	0.835	0.948	-4.6	-0.208	Aggregatibacter sp. - 005897
US	brushing	bleeding	000007811	-0.0944	6.09	-0.205	0.838	0.948	-4.61	-0.205	Leptotrichia sp. oral taxon 212 - 007811
US	brushing	bleeding	000008488	0.202	11.3	0.203	0.84	0.948	-4.61	0.202	Streptococcus sp. - 008488
US	brushing	bleeding	000002262	0.144	6.39	0.196	0.845	0.948	-4.61	0.195	Porphyromonas pasteri - 002262
US	brushing	bleeding	000010020	0.16	6.71	0.192	0.848	0.948	-4.6	0.192	Veillonella parvula - 010020
US	brushing	bleeding	000004300	-0.0924	6.07	-0.191	0.849	0.948	-4.61	-0.191	Veillonella sp. - 004300
US	brushing	bleeding	000012359	0.212	8.48	0.18	0.857	0.953	-4.61	0.18	Streptococcus sp. oral taxon 058 - 012359
US	brushing	bleeding	000010439	0.235	12.4	0.169	0.866	0.953	-4.6	0.168	Fusobacterium periodonticum - 010439
US	brushing	bleeding	000004252	0.245	9.01	0.163	0.871	0.953	-4.6	0.163	Veillonella sp. oral taxon 780 - 004252
US	brushing	bleeding	000009935	0.0706	6.16	0.162	0.872	0.953	-4.61	0.162	Lachnoanaerobaculum saburreum - 009935
US	brushing	bleeding	000010269	-0.184	9.54	-0.161	0.873	0.953	-4.6	-0.16	Lachnoanaerobaculum umeaense - 010269
US	brushing	bleeding	000010649	0.117	6.59	0.157	0.875	0.953	-4.6	0.157	Alloprevotella sp. oral taxon 912 - 010649
US	brushing	bleeding	000010948	-0.0915	6.23	-0.148	0.883	0.953	-4.61	-0.147	Leptotrichia sp. oral taxon 223 - 010948
US	brushing	bleeding	000008786	0.123	8.24	0.147	0.884	0.953	-4.6	0.146	Neisseria subflava - 008786
US	brushing	bleeding	000009785	-0.108	6.8	-0.145	0.885	0.953	-4.6	-0.145	Eikenella corrodens - 009785
US	brushing	bleeding	000001918	-0.174	8.88	-0.142	0.888	0.953	-4.6	-0.141	Leptotrichia sp. oral taxon 221 - 001918
US	brushing	bleeding	000008402	0.106	6.6	0.139	0.89	0.953	-4.61	0.139	Streptococcus sp. oral taxon 058 - 008402
US	brushing	bleeding	000005896	-0.129	7.72	-0.123	0.903	0.962	-4.6	-0.122	Aggregatibacter sp. oral taxon 898 - 005896
US	brushing	bleeding	000007675	-0.16	8.2	-0.116	0.908	0.962	-4.6	-0.116	Leptotrichia sp. oral taxon 215 - 007675
US	brushing	bleeding	000009285	0.12	9.49	0.111	0.912	0.962	-4.6	0.111	Prevotella sp. oral taxon 313 - 009285
US	brushing	bleeding	000005543	0.188	9.64	0.11	0.912	0.962	-4.6	0.11	Alloprevotella sp. oral taxon 914 - 005543
US	brushing	bleeding	000004536	-0.0928	7.82	-0.0906	0.928	0.975	-4.6	-0.0903	Lachnospiraceae [G-2] sp. oral taxon 096 - 004536
US	brushing	bleeding	000009270	0.0953	8.76	0.0828	0.934	0.976	-4.6	0.0826	Prevotella veroralis - 009270
US	brushing	bleeding	000012537	-0.106	8.03	-0.081	0.936	0.976	-4.6	-0.0808	Neisseria subflava - 012537
US	brushing	bleeding	000004481	-0.0733	8.62	-0.0709	0.944	0.98	-4.6	-0.0707	Veillonella dispar - 004481
US	brushing	bleeding	000003284	0.042	6.19	0.0681	0.946	0.98	-4.6	0.0679	Streptococcus sp. oral taxon 058 - 003284
US	brushing	bleeding	000010227	0.0685	9.08	0.0609	0.952	0.982	-4.6	0.0608	Veillonella dispar - 010227
US	brushing	bleeding	000001801	-0.0471	10.7	-0.0511	0.959	0.983	-4.6	-0.051	Solobacterium moorei - 001801
US	brushing	bleeding	000004648	0.0463	7.18	0.0483	0.962	0.983	-4.6	0.0482	Veillonella parvula - 004648
US	brushing	bleeding	000009437	0.0574	9.35	0.047	0.963	0.983	-4.6	0.0469	Prevotella veroralis - 009437
US	brushing	bleeding	000010045	-0.0254	6.45	-0.0354	0.972	0.989	-4.61	-0.0353	Veillonella dispar - 010045
US	brushing	bleeding	000003845	0.0266	15.7	0.0305	0.976	0.989	-4.6	0.0304	Prevotella melaninogenica - 003845
US	brushing	bleeding	000010362	-0.0348	8.67	-0.0264	0.979	0.989	-4.6	-0.0263	Capnocytophaga leadbetteri - 010362
US	brushing	bleeding	000008169	-0.013	6.83	-0.0137	0.989	0.992	-4.6	-0.0137	Streptococcus constellatus - 008169
US	brushing	bleeding	000008408	0.00716	6.13	0.0131	0.99	0.992	-4.6	0.0131	Streptococcus sp. oral taxon 058 - 008408
US	brushing	bleeding	000001264	0.0111	9.09	0.0103	0.992	0.992	-4.6	0.0103	Stomatobaculum sp. oral taxon 097 - 001264
US	brushing	plaque	000005972	1.89	7.12	3.97	0.000131	0.0378	0.941	3.82	Pasteurellaceae unclassified sp. - 005972
US	brushing	plaque	000003086	2.97	9.85	3.52	0.000609	0.0556	-0.499	3.43	Granulicatella elegans - 003086
US	brushing	plaque	000007182	2.41	7.45	3.41	0.000865	0.0556	-0.79	3.33	Porphyromonas pasteri - 007182
US	brushing	plaque	000012804	2.53	10.4	3.4	0.000893	0.0556	-0.825	3.32	Kingella sp. oral taxon 012 - 012804
US	brushing	plaque	000011824	2.06	7.28	3.39	0.000966	0.0556	-0.859	3.3	Porphyromonas pasteri - 011824
US	brushing	plaque	000005573	2.76	10	3.19	0.00187	0.0895	-1.41	3.11	Alloprevotella sp. oral taxon 473 - 005573
US	brushing	plaque	000008435	-1.64	7.44	-3.12	0.00244	0.0989	-1.68	-3.03	Streptococcus sp. oral taxon 058 - 008435
US	brushing	plaque	000004252	2.45	9.01	3.06	0.00275	0.0989	-1.75	2.99	Veillonella sp. oral taxon 780 - 004252
US	brushing	plaque	000005392	1.99	8.17	3.01	0.00312	0.0999	-1.85	2.96	Capnocytophaga sputigena - 005392
US	brushing	plaque	000003287	-1.38	12.5	-2.84	0.00534	0.154	-2.33	-2.79	Streptococcus sp. oral taxon 058 - 003287
US	brushing	plaque	000004384	1.34	12.1	2.7	0.00788	0.188	-2.6	2.66	Veillonella dispar - 004384
US	brushing	plaque	000008566	-1.39	9.63	-2.66	0.00914	0.188	-2.86	-2.61	Streptococcus parasanguinis II - 008566
US	brushing	plaque	000000791	-0.62	6.11	-2.63	0.00962	0.188	-2.95	-2.59	Streptococcus sp. oral taxon 058 - 000791
US	brushing	plaque	000005853	1.38	7.17	2.61	0.0103	0.188	-2.79	2.57	Pasteurellaceae unclassified sp. - 005853
US	brushing	plaque	000013126	-1.11	7.08	-2.6	0.0105	0.188	-3.06	-2.56	Actinomyces sp. oral taxon 180 - 013126
US	brushing	plaque	000010492	-1.45	9.05	-2.57	0.0113	0.188	-2.95	-2.53	Fusobacterium sp. - 010492
US	brushing	plaque	000008434	-1.22	7.38	-2.54	0.0122	0.188	-3.16	-2.51	Streptococcus sp. oral taxon 058 - 008434
US	brushing	plaque	000004648	1.32	7.18	2.54	0.0123	0.188	-2.99	2.5	Veillonella parvula - 004648
US	brushing	plaque	000012180	1.44	7.38	2.54	0.0124	0.188	-3.04	2.5	Streptococcus sp. - 012180
US	brushing	plaque	000012550	1.39	7.28	2.42	0.0168	0.242	-3.25	2.39	Neisseria sp. - 012550
US	brushing	plaque	000009785	0.913	6.8	2.32	0.022	0.301	-3.48	2.29	Eikenella corrodens - 009785
US	brushing	plaque	000010649	0.93	6.59	2.29	0.0242	0.317	-3.59	2.25	Alloprevotella sp. oral taxon 912 - 010649
US	brushing	plaque	000008214	-0.977	13.4	-2.25	0.0261	0.327	-3.67	-2.22	Streptococcus parasanguinis II - 008214
US	brushing	plaque	000011323	-0.832	6.67	-2.23	0.0281	0.328	-3.74	-2.2	Tannerella sp. oral taxon 286 - 011323
US	brushing	plaque	000005928	1.21	11.2	2.22	0.0284	0.328	-3.66	2.19	Aggregatibacter sp. - 005928
US	brushing	plaque	000000615	1.22	8.71	2.18	0.0311	0.344	-3.7	2.16	Corynebacterium matruchotii - 000615
US	brushing	plaque	000010227	-1.29	9.08	-2.15	0.0331	0.353	-3.77	-2.13	Veillonella dispar - 010227
US	brushing	plaque	000008830	1.5	10.2	2.11	0.0368	0.379	-3.82	2.09	Neisseria sp. - 008830
US	brushing	plaque	000004330	-0.869	6.71	-2.07	0.0403	0.389	-3.89	-2.05	Veillonella parvula - 004330
US	brushing	plaque	000007129	-1.3	10.5	-2.08	0.0405	0.389	-3.84	-2.05	Rothia mucilaginosa - 007129
US	brushing	plaque	000010362	1.41	8.67	2.04	0.0434	0.403	-4.04	2.02	Capnocytophaga leadbetteri - 010362
US	brushing	plaque	000011377	-0.924	13.5	-1.99	0.0484	0.417	-4.07	-1.97	Actinomyces sp. oral taxon 180 - 011377
US	brushing	plaque	000001351	0.955	6.86	1.99	0.0486	0.417	-4.05	1.97	Capnocytophaga sp. oral taxon 338 - 001351
US	brushing	plaque	000008883	1.24	8.68	1.99	0.0492	0.417	-4.04	1.97	Neisseria subflava - 008883
US	brushing	plaque	000009850	1.2	7.97	1.95	0.0534	0.439	-4.21	1.93	Capnocytophaga gingivalis - 009850
US	brushing	plaque	000002614	1.15	9.45	1.93	0.0559	0.447	-4.16	1.91	Corynebacterium durum - 002614
US	brushing	plaque	000007184	1.9	12.4	1.92	0.0576	0.449	-4.23	1.9	Porphyromonas pasteri - 007184
US	brushing	plaque	000012537	1.31	8.03	1.89	0.0607	0.46	-4.27	1.88	Neisseria subflava - 012537
US	brushing	plaque	000004549	-0.674	16	-1.84	0.0694	0.504	-4.27	-1.82	Veillonella dispar - 004549
US	brushing	plaque	000005723	1.27	7.9	1.83	0.0702	0.504	-4.27	1.81	Porphyromonas sp. oral taxon 930 - 005723
US	brushing	plaque	000008512	-0.87	10.6	-1.82	0.0717	0.504	-4.62	-1.8	Streptococcus sp. - 008512
US	brushing	plaque	000004959	-1.11	8.83	-1.81	0.0734	0.504	-4.29	-1.79	Fusobacterium sp. - 004959
US	brushing	plaque	000010045	0.656	6.45	1.8	0.0757	0.507	-4.63	1.78	Veillonella dispar - 010045
US	brushing	plaque	000003576	-1.07	8.22	-1.69	0.0931	0.61	-4.59	-1.68	Prevotella denticola - 003576
US	brushing	plaque	000008216	0.871	10.2	1.67	0.0971	0.62	-4.79	1.66	Streptococcus parasanguinis II - 008216
US	brushing	plaque	000005971	0.685	6.73	1.66	0.0995	0.62	-4.74	1.65	Haemophilus sp. - 005971
US	brushing	plaque	000009511	0.832	6.98	1.65	0.103	0.62	-4.74	1.63	Prevotella sp. - 009511
US	brushing	plaque	000007130	-1.36	10.2	-1.64	0.104	0.62	-4.57	-1.63	Rothia mucilaginosa - 007130
US	brushing	plaque	000012492	1.17	10.1	1.62	0.109	0.62	-4.66	1.6	Neisseria sp. - 012492
US	brushing	plaque	000010486	-0.648	6.75	-1.61	0.11	0.62	-4.73	-1.6	Fusobacterium nucleatum subsp. vincentii - 010486
US	brushing	plaque	000004300	-0.395	6.07	-1.62	0.11	0.62	-4.94	-1.6	Veillonella sp. - 004300
US	brushing	plaque	000005187	0.941	7.66	1.58	0.117	0.642	-4.8	1.57	Fusobacterium sp. - 005187
US	brushing	plaque	000006122	-0.569	6.49	-1.57	0.12	0.642	-4.98	-1.55	Leptotrichia goodfellowii - 006122
US	brushing	plaque	000004336	0.894	8.55	1.56	0.122	0.642	-4.74	1.55	Veillonella parvula - 004336
US	brushing	plaque	000011018	0.631	6.6	1.55	0.124	0.642	-4.98	1.54	Leptotrichia shahii - 011018
US	brushing	plaque	000006661	0.694	6.85	1.54	0.126	0.642	-4.87	1.53	Campylobacter concisus - 006661
US	brushing	plaque	000012365	-0.383	6.1	-1.54	0.127	0.642	-5.05	-1.53	Streptococcus sp. oral taxon 058 - 012365
US	brushing	plaque	000005492	0.429	6.22	1.51	0.133	0.662	-5.07	1.5	Alloprevotella sp. oral taxon 912 - 005492
US	brushing	plaque	000011956	0.943	7.77	1.5	0.136	0.664	-4.92	1.49	Leptotrichia hongkongensis - 011956
US	brushing	plaque	000001735	-0.497	6.47	-1.45	0.15	0.711	-5.12	-1.44	Haemophilus sp. - 001735
US	brushing	plaque	000005154	0.835	9.47	1.44	0.152	0.711	-4.98	1.43	Fusobacterium sp. oral taxon 203 - 005154
US	brushing	plaque	000005760	0.976	11.6	1.44	0.153	0.711	-4.87	1.43	Haemophilus paraphrohaemolyticus - 005760
US	brushing	plaque	000012020	0.768	7.18	1.43	0.156	0.711	-4.91	1.42	Leptotrichia sp. oral taxon 392 - 012020
US	brushing	plaque	000005044	-0.541	6.65	-1.42	0.158	0.711	-5.1	-1.41	Fusobacterium sp. - 005044
US	brushing	plaque	000012101	0.317	6.04	1.41	0.162	0.718	-5.18	1.4	Streptococcus parasanguinis II - 012101
US	brushing	plaque	000004845	0.64	6.49	1.38	0.172	0.74	-5.23	1.37	Capnocytophaga leadbetteri - 004845
US	brushing	plaque	000012313	-0.593	6.67	-1.37	0.174	0.74	-5.11	-1.36	Streptococcus sp. oral taxon 058 - 012313
US	brushing	plaque	000008433	-0.509	6.44	-1.36	0.177	0.74	-5.25	-1.35	Streptococcus sp. oral taxon 058 - 008433
US	brushing	plaque	000003116	-0.782	7.92	-1.36	0.177	0.74	-5.14	-1.35	Granulicatella adiacens - 003116
US	brushing	plaque	000006773	-0.701	12.4	-1.33	0.187	0.759	-4.99	-1.32	Actinomyces sp. oral taxon 180 - 006773
US	brushing	plaque	000008761	0.94	9.64	1.31	0.191	0.759	-5.11	1.31	Lautropia mirabilis - 008761
US	brushing	plaque	000002640	-0.673	6.98	-1.3	0.196	0.759	-5.2	-1.29	Peptostreptococcaceae [XI][G-9] [Eubacterium] brachy - 002640
US	brushing	plaque	000001537	-0.78	8.05	-1.3	0.198	0.759	-5.1	-1.29	Porphyromonas endodontalis - 001537
US	brushing	plaque	000000762	-0.764	7.78	-1.29	0.198	0.759	-5.21	-1.29	Streptococcus sp. oral taxon 058 - 000762
US	brushing	plaque	000012090	0.616	6.73	1.3	0.198	0.759	-5.32	1.29	Streptococcus parasanguinis II - 012090
US	brushing	plaque	000008853	0.926	14.6	1.29	0.201	0.759	-5.08	1.28	Neisseria subflava - 008853
US	brushing	plaque	000009219	-0.347	6.22	-1.27	0.207	0.759	-5.09	-1.26	Prevotella oris - 009219
US	brushing	plaque	000008217	-0.553	11.1	-1.27	0.207	0.759	-5.25	-1.26	Streptococcus parasanguinis II - 008217
US	brushing	plaque	000001415	-0.624	7.28	-1.27	0.208	0.759	-5.22	-1.26	Fusobacterium sp. - 001415
US	brushing	plaque	000008169	-0.619	6.83	-1.23	0.222	0.791	-5.16	-1.22	Streptococcus constellatus - 008169
US	brushing	plaque	000009484	0.489	6.54	1.23	0.224	0.791	-5.37	1.22	Ottowia sp. oral taxon 894 - 009484
US	brushing	plaque	000006411	-0.844	9.96	-1.22	0.225	0.791	-5.11	-1.21	Leptotrichia sp. oral taxon 221 - 006411
US	brushing	plaque	000005896	0.632	7.72	1.2	0.234	0.814	-5.07	1.19	Aggregatibacter sp. oral taxon 898 - 005896
US	brushing	plaque	000012549	0.45	6.53	1.18	0.242	0.829	-5.32	1.17	Neisseria subflava - 012549
US	brushing	plaque	000012904	0.652	7.93	1.16	0.246	0.835	-5.25	1.16	Kingella oralis - 012904
US	brushing	plaque	000005454	0.85	9.04	1.13	0.261	0.874	-5.19	1.12	Alloprevotella rava - 005454
US	brushing	plaque	000003113	-0.57	13	-1.12	0.265	0.878	-5.44	-1.11	Granulicatella adiacens - 003113
US	brushing	plaque	000011890	0.604	7.35	1.1	0.273	0.882	-5.59	1.1	Cardiobacterium hominis - 011890
US	brushing	plaque	000009340	0.668	9.36	1.09	0.279	0.882	-5.25	1.08	Prevotella veroralis - 009340
US	brushing	plaque	000010955	-0.321	6.27	-1.1	0.28	0.882	-5.52	-1.08	Leptotrichia sp. oral taxon 225 - 010955
US	brushing	plaque	000001264	0.638	9.09	1.08	0.281	0.882	-5.22	1.08	Stomatobaculum sp. oral taxon 097 - 001264
US	brushing	plaque	000010690	0.675	7.64	1.06	0.29	0.882	-5.39	1.06	Alloprevotella sp. oral taxon 308 - 010690
US	brushing	plaque	000008396	0.429	10.3	1.06	0.29	0.882	-5.65	1.06	Streptococcus sp. oral taxon 058 - 008396
US	brushing	plaque	000006215	0.504	6.8	1.05	0.295	0.882	-5.28	1.05	Leptotrichia sp. - 006215
US	brushing	plaque	000010896	0.709	11.2	1.04	0.3	0.882	-5.31	1.04	Leptotrichia sp. oral taxon 417 - 010896
US	brushing	plaque	000003436	-0.387	7.12	-1.04	0.301	0.882	-5.27	-1.03	Neisseria oralis - 003436
US	brushing	plaque	000005506	0.802	12.3	1.04	0.302	0.882	-5.39	1.03	Alloprevotella sp. oral taxon 308 - 005506
US	brushing	plaque	000008085	0.527	9.65	1.02	0.311	0.882	-5.5	1.01	Bergeyella sp. oral taxon 322 - 008085
US	brushing	plaque	000010044	0.39	6.56	1.02	0.311	0.882	-5.67	1.01	Veillonella dispar - 010044
US	brushing	plaque	000001401	-0.459	7	-1.01	0.313	0.882	-5.36	-1.01	Peptococcus sp. oral taxon 167 - 001401
US	brushing	plaque	000006541	-0.546	11.6	-1.01	0.316	0.882	-5.37	-1	Atopobium sp. - 006541
US	brushing	plaque	000005458	0.505	7.14	1	0.32	0.882	-5.26	0.995	Alloprevotella rava - 005458
US	brushing	plaque	000007836	-0.274	6.25	-0.993	0.323	0.882	-5.37	-0.988	Leptotrichia sp. oral taxon 392 - 007836
US	brushing	plaque	000012159	-0.56	7.87	-0.984	0.327	0.882	-5.51	-0.98	Streptococcus parasanguinis II - 012159
US	brushing	plaque	000013381	-0.323	6.38	-0.982	0.329	0.882	-5.67	-0.976	Streptococcus sp. oral taxon 058 - 013381
US	brushing	plaque	000001801	-0.469	10.7	-0.98	0.329	0.882	-5.43	-0.976	Solobacterium moorei - 001801
US	brushing	plaque	000004333	-0.208	6.18	-0.978	0.331	0.882	-5.33	-0.973	Veillonella parvula - 004333
US	brushing	plaque	000013435	-0.204	6.02	-0.977	0.331	0.882	-5.59	-0.972	Veillonella dispar - 013435
US	brushing	plaque	000005188	-0.308	6.2	-0.964	0.338	0.894	-5.74	-0.958	Fusobacterium sp. - 005188
US	brushing	plaque	000005757	0.525	7.01	0.956	0.341	0.894	-5.32	0.952	Haemophilus sp. - 005757
US	brushing	plaque	000008533	-0.456	7.42	-0.938	0.35	0.903	-5.78	-0.935	Streptococcus sp. oral taxon 058 - 008533
US	brushing	plaque	000013423	-0.286	6.25	-0.936	0.351	0.903	-5.59	-0.933	Veillonella parvula - 013423
US	brushing	plaque	000008399	0.372	6.71	0.928	0.356	0.904	-5.68	0.924	Streptococcus sp. oral taxon 058 - 008399
US	brushing	plaque	000006995	0.342	6.48	0.908	0.366	0.904	-5.78	0.905	Actinomyces sp. oral taxon 180 - 006995
US	brushing	plaque	000000678	-0.513	8.2	-0.905	0.367	0.904	-5.63	-0.902	Mogibacterium vescum - 000678
US	brushing	plaque	000012965	-0.331	6.58	-0.896	0.373	0.904	-5.75	-0.891	Veillonella parvula - 012965
US	brushing	plaque	000003855	-0.513	11.5	-0.881	0.38	0.904	-5.57	-0.878	Prevotella sp. - 003855
US	brushing	plaque	000009839	-0.554	11.6	-0.882	0.38	0.904	-5.4	-0.878	Prevotella veroralis - 009839
US	brushing	plaque	000006660	-0.45	11.4	-0.88	0.381	0.904	-5.57	-0.877	Campylobacter sp. - 006660
US	brushing	plaque	000007570	-0.218	6.14	-0.88	0.381	0.904	-5.84	-0.877	Prevotella sp. oral taxon 317 - 007570
US	brushing	plaque	000013282	0.478	7.45	0.878	0.382	0.904	-5.62	0.875	Campylobacter rectus - 013282
US	brushing	plaque	000005123	-0.413	7.02	-0.875	0.383	0.904	-5.62	-0.872	Fusobacterium sp. - 005123
US	brushing	plaque	000004627	-0.556	10.1	-0.866	0.388	0.904	-5.53	-0.863	Veillonella parvula - 004627
US	brushing	plaque	000000620	-0.475	11	-0.864	0.389	0.904	-5.56	-0.861	Oribacterium sp. - 000620
US	brushing	plaque	000012578	-0.376	7	-0.841	0.402	0.926	-5.69	-0.838	Prevotella oulorum - 012578
US	brushing	plaque	000009946	-0.175	6.05	-0.823	0.412	0.935	-5.9	-0.82	Veillonella sp. - 009946
US	brushing	plaque	000009247	0.601	9.45	0.819	0.415	0.935	-5.49	0.816	Prevotella sp. - 009247
US	brushing	plaque	000005854	-0.284	6.43	-0.822	0.416	0.935	-5.79	-0.814	Aggregatibacter aphrophilus - 005854
US	brushing	plaque	000012726	0.391	7.32	0.787	0.433	0.935	-5.51	0.784	Prevotella oris - 012726
US	brushing	plaque	000010948	-0.237	6.23	-0.782	0.436	0.935	-5.93	-0.78	Leptotrichia sp. oral taxon 223 - 010948
US	brushing	plaque	000005958	0.381	7.02	0.777	0.438	0.935	-5.64	0.775	Pasteurellaceae unclassified sp. - 005958
US	brushing	plaque	000012325	-0.246	6.37	-0.778	0.439	0.935	-5.82	-0.774	Streptococcus sp. oral taxon 058 - 012325
US	brushing	plaque	000011992	-0.308	6.65	-0.77	0.443	0.935	-5.67	-0.768	Leptotrichia sp. oral taxon 212 - 011992
US	brushing	plaque	000003783	-0.421	12.4	-0.766	0.445	0.935	-5.48	-0.763	Prevotella veroralis - 003783
US	brushing	plaque	000001403	0.278	6.42	0.762	0.448	0.935	-5.51	0.759	Fusobacterium sp. - 001403
US	brushing	plaque	000009890	-0.421	8.47	-0.762	0.448	0.935	-5.52	-0.759	Stomatobaculum longum - 009890
US	brushing	plaque	000008488	0.403	11.3	0.757	0.451	0.935	-5.87	0.754	Streptococcus sp. - 008488
US	brushing	plaque	000008994	-0.301	6.88	-0.754	0.453	0.935	-5.52	-0.751	Prevotella oulorum - 008994
US	brushing	plaque	000004536	-0.428	7.82	-0.753	0.453	0.935	-5.49	-0.751	Lachnospiraceae [G-2] sp. oral taxon 096 - 004536
US	brushing	plaque	000010452	-0.347	6.89	-0.75	0.455	0.935	-5.81	-0.748	Fusobacterium nucleatum subsp. vincentii - 010452
US	brushing	plaque	000007503	0.503	12.4	0.744	0.459	0.936	-5.57	0.741	Prevotella nanceiensis - 007503
US	brushing	plaque	000007811	-0.171	6.09	-0.739	0.461	0.936	-5.95	-0.736	Leptotrichia sp. oral taxon 212 - 007811
US	brushing	plaque	000012326	-0.193	6.03	-0.733	0.465	0.937	-5.88	-0.73	Streptococcus sp. oral taxon 058 - 012326
US	brushing	plaque	000008403	-0.315	7	-0.727	0.468	0.937	-5.98	-0.725	Streptococcus sp. oral taxon 058 - 008403
US	brushing	plaque	000005957	-0.361	7.32	-0.71	0.479	0.948	-5.6	-0.708	Haemophilus sp. - 005957
US	brushing	plaque	000008258	0.388	11.5	0.702	0.484	0.948	-5.69	0.7	Streptococcus parasanguinis II - 008258
US	brushing	plaque	000010929	-0.499	7.74	-0.702	0.484	0.948	-5.71	-0.7	Leptotrichia sp. oral taxon 417 - 010929
US	brushing	plaque	000007224	-0.327	11.7	-0.687	0.493	0.951	-5.59	-0.685	Rothia dentocariosa - 007224
US	brushing	plaque	000006013	-0.282	6.7	-0.686	0.494	0.951	-5.8	-0.684	Leptotrichia sp. oral taxon 219 - 006013
US	brushing	plaque	000005754	-0.236	6.49	-0.67	0.505	0.951	-5.96	-0.667	Haemophilus sp. - 005754
US	brushing	plaque	000008467	0.228	10.9	0.661	0.51	0.951	-5.87	0.659	Streptococcus sp. oral taxon 058 - 008467
US	brushing	plaque	000005190	0.135	6.03	0.66	0.511	0.951	-6	0.658	Fusobacterium sp. - 005190
US	brushing	plaque	000008301	0.268	6.73	0.64	0.523	0.951	-5.59	0.638	Streptococcus mutans - 008301
US	brushing	plaque	000011510	0.384	10.7	0.64	0.523	0.951	-5.75	0.638	Actinomyces sp. oral taxon 169 - 011510
US	brushing	plaque	000005630	-0.405	8.42	-0.628	0.531	0.951	-5.71	-0.627	Prevotella nigrescens - 005630
US	brushing	plaque	000011304	-0.232	7.07	-0.626	0.533	0.951	-5.61	-0.623	Alloprevotella tannerae - 011304
US	brushing	plaque	000010978	0.258	6.75	0.618	0.538	0.951	-5.66	0.616	Leptotrichia sp. oral taxon 225 - 010978
US	brushing	plaque	000012569	0.284	6.88	0.606	0.546	0.951	-5.93	0.604	Prevotella oulorum - 012569
US	brushing	plaque	000013445	-0.187	6.31	-0.602	0.548	0.951	-5.86	-0.601	Streptococcus sp. oral taxon 058 - 013445
US	brushing	plaque	000012283	0.325	10.2	0.598	0.551	0.951	-5.87	0.596	Streptococcus vestibularis - 012283
US	brushing	plaque	000004677	-0.401	7.97	-0.592	0.555	0.951	-5.79	-0.59	Dialister invisus - 004677
US	brushing	plaque	000005247	-0.374	8.39	-0.59	0.556	0.951	-5.77	-0.589	Fusobacterium nucleatum subsp. vincentii - 005247
US	brushing	plaque	000005885	0.295	7.05	0.59	0.557	0.951	-6	0.588	Haemophilus sp. - 005885
US	brushing	plaque	000004606	0.141	6.07	0.586	0.559	0.951	-5.98	0.584	Veillonella parvula - 004606
US	brushing	plaque	000010828	0.374	9.66	0.583	0.561	0.951	-5.61	0.581	Aggregatibacter aphrophilus - 010828
US	brushing	plaque	000007677	0.431	9.47	0.582	0.562	0.951	-5.68	0.58	Leptotrichia sp. oral taxon 215 - 007677
US	brushing	plaque	000009935	0.132	6.16	0.583	0.562	0.951	-5.99	0.58	Lachnoanaerobaculum saburreum - 009935
US	brushing	plaque	000003280	-0.24	16.7	-0.571	0.569	0.951	-5.81	-0.57	Streptococcus sp. oral taxon 058 - 003280
US	brushing	plaque	000008408	-0.157	6.13	-0.564	0.574	0.951	-5.89	-0.563	Streptococcus sp. oral taxon 058 - 008408
US	brushing	plaque	000001717	-0.383	11.7	-0.563	0.575	0.951	-5.77	-0.561	Haemophilus sp. - 001717
US	brushing	plaque	000008400	0.221	6.41	0.557	0.579	0.951	-6.01	0.555	Streptococcus sp. oral taxon 058 - 008400
US	brushing	plaque	000008143	-0.289	7.75	-0.553	0.581	0.951	-5.87	-0.551	Granulicatella adiacens - 008143
US	brushing	plaque	000011094	0.242	6.85	0.552	0.582	0.951	-5.97	0.55	Leptotrichia hofstadii - 011094
US	brushing	plaque	000007675	0.398	8.2	0.539	0.591	0.951	-5.7	0.537	Leptotrichia sp. oral taxon 215 - 007675
US	brushing	plaque	000002262	0.195	6.39	0.536	0.593	0.951	-6.07	0.534	Porphyromonas pasteri - 002262
US	brushing	plaque	000003851	0.312	7.78	0.533	0.595	0.951	-5.64	0.532	Prevotella sp. - 003851
US	brushing	plaque	000009081	0.244	12.8	0.529	0.598	0.951	-5.67	0.527	Prevotella salivae - 009081
US	brushing	plaque	000004678	-0.312	12.2	-0.525	0.601	0.951	-5.68	-0.524	Megasphaera micronuciformis - 004678
US	brushing	plaque	000009285	-0.314	9.49	-0.519	0.605	0.951	-5.66	-0.518	Prevotella sp. oral taxon 313 - 009285
US	brushing	plaque	000005852	0.219	6.68	0.517	0.606	0.951	-5.82	0.516	Pasteurellaceae unclassified sp. - 005852
US	brushing	plaque	000007983	-0.286	7.6	-0.496	0.621	0.951	-5.85	-0.495	Selenomonas sputigena - 007983
US	brushing	plaque	000007787	0.0985	5.97	0.496	0.621	0.951	-5.71	0.495	Leptotrichia sp. - 007787
US	brushing	plaque	000010269	0.292	9.54	0.486	0.628	0.951	-5.73	0.485	Lachnoanaerobaculum umeaense - 010269
US	brushing	plaque	000002825	0.262	7.02	0.486	0.628	0.951	-5.71	0.485	Mitsuokella sp. oral taxon 521 - 002825
US	brushing	plaque	000008346	0.275	15.2	0.483	0.63	0.951	-5.77	0.482	Streptococcus vestibularis - 008346
US	brushing	plaque	000009489	-0.147	6.49	-0.479	0.633	0.951	-5.65	-0.478	Neisseria flava - 009489
US	brushing	plaque	000009456	0.321	10.5	0.475	0.635	0.951	-5.76	0.474	Prevotella sp. - 009456
US	brushing	plaque	000012960	0.273	9.91	0.472	0.638	0.951	-5.75	0.471	Lachnoanaerobaculum orale - 012960
US	brushing	plaque	000007183	-0.284	7.81	-0.466	0.642	0.951	-5.79	-0.465	Porphyromonas catoniae - 007183
US	brushing	plaque	000000341	-0.245	7.64	-0.465	0.643	0.951	-6.1	-0.464	Streptococcus sp. oral taxon 058 - 000341
US	brushing	plaque	000010995	-0.233	7.08	-0.461	0.646	0.951	-5.85	-0.46	Leptotrichia sp. - 010995
US	brushing	plaque	000003496	0.34	12.6	0.46	0.646	0.951	-5.76	0.459	Neisseria flava - 003496
US	brushing	plaque	000007127	0.285	12.5	0.46	0.647	0.951	-5.68	0.458	Rothia mucilaginosa - 007127
US	brushing	plaque	000007784	0.136	6.27	0.453	0.651	0.951	-5.64	0.452	Leptotrichia sp. - 007784
US	brushing	plaque	000012869	0.233	7.29	0.441	0.66	0.951	-5.71	0.44	Kingella sp. oral taxon 012 - 012869
US	brushing	plaque	000010007	-0.118	6.07	-0.438	0.662	0.951	-6.02	-0.437	Veillonella parvula - 010007
US	brushing	plaque	000008038	-0.218	7.14	-0.435	0.664	0.951	-5.91	-0.434	Selenomonas sp. oral taxon 126 - 008038
US	brushing	plaque	000010020	0.179	6.71	0.432	0.667	0.951	-5.93	0.431	Veillonella parvula - 010020
US	brushing	plaque	000000676	0.216	7.09	0.422	0.674	0.951	-5.77	0.421	Parvimonas micra - 000676
US	brushing	plaque	000009358	0.302	10.5	0.415	0.679	0.951	-5.83	0.414	Prevotella sp. - 009358
US	brushing	plaque	000003068	0.298	8.86	0.413	0.68	0.951	-5.81	0.412	Abiotrophia defectiva - 003068
US	brushing	plaque	000010017	-0.158	6.56	-0.408	0.684	0.951	-6	-0.407	Veillonella parvula - 010017
US	brushing	plaque	000011342	-0.104	6.15	-0.407	0.685	0.951	-6.11	-0.406	Tannerella sp. oral taxon 286 - 011342
US	brushing	plaque	000003118	0.176	6.91	0.403	0.688	0.951	-6.05	0.402	Granulicatella adiacens - 003118
US	brushing	plaque	000004386	-0.124	6.3	-0.391	0.696	0.951	-5.99	-0.39	Veillonella dispar - 004386
US	brushing	plaque	000003845	0.177	15.7	0.39	0.697	0.951	-5.8	0.389	Prevotella melaninogenica - 003845
US	brushing	plaque	000002678	-0.0834	6.1	-0.387	0.699	0.951	-6.13	-0.386	Selenomonas flueggei - 002678
US	brushing	plaque	000011680	0.138	6.51	0.386	0.701	0.951	-6.08	0.384	Actinomyces sp. oral taxon 178 - 011680
US	brushing	plaque	000012359	-0.237	8.48	-0.381	0.704	0.951	-6.12	-0.38	Streptococcus sp. oral taxon 058 - 012359
US	brushing	plaque	000004290	-0.221	9.59	-0.373	0.71	0.951	-5.96	-0.372	Veillonella sp. - 004290
US	brushing	plaque	000003958	0.259	10.9	0.369	0.712	0.951	-5.81	0.369	Prevotella sp. - 003958
US	brushing	plaque	000012642	-0.135	6.6	-0.366	0.715	0.951	-5.81	-0.365	Prevotella oris - 012642
US	brushing	plaque	000008166	-0.22	8.31	-0.365	0.716	0.951	-5.92	-0.364	Streptococcus sp. - 008166
US	brushing	plaque	000007891	-0.0767	6.1	-0.347	0.73	0.951	-5.75	-0.346	Leptotrichia sp. - 007891
US	brushing	plaque	000008786	-0.151	8.24	-0.344	0.732	0.951	-5.72	-0.343	Neisseria subflava - 008786
US	brushing	plaque	000005759	-0.225	8.37	-0.342	0.733	0.951	-5.85	-0.341	Haemophilus paraphrohaemolyticus - 005759
US	brushing	plaque	000008402	0.128	6.6	0.34	0.734	0.951	-6.16	0.339	Streptococcus sp. oral taxon 058 - 008402
US	brushing	plaque	000009863	0.171	7.31	0.334	0.739	0.951	-5.88	0.333	Capnocytophaga granulosa - 009863
US	brushing	plaque	000009437	0.214	9.35	0.329	0.743	0.951	-5.78	0.328	Prevotella veroralis - 009437
US	brushing	plaque	000003284	-0.102	6.19	-0.325	0.746	0.951	-6.05	-0.325	Streptococcus sp. oral taxon 058 - 003284
US	brushing	plaque	000003264	0.0984	6.29	0.32	0.749	0.951	-6.17	0.32	Streptococcus sp. oral taxon 058 - 003264
US	brushing	plaque	000005755	0.129	16	0.32	0.75	0.951	-5.91	0.319	Haemophilus paraphrohaemolyticus - 005755
US	brushing	plaque	000004335	0.0916	6.46	0.311	0.756	0.951	-5.72	0.31	Veillonella rogosae - 004335
US	brushing	plaque	000010569	-0.149	6.75	-0.311	0.756	0.951	-5.85	-0.31	Fusobacterium sp. oral taxon 203 - 010569
US	brushing	plaque	000011073	0.139	6.69	0.309	0.758	0.951	-5.89	0.308	Leptotrichia wadei - 011073
US	brushing	plaque	000009310	-0.206	8.88	-0.305	0.761	0.951	-5.83	-0.304	Prevotella veroralis - 009310
US	brushing	plaque	000011044	-0.0454	5.92	-0.305	0.761	0.951	-6.16	-0.304	Leptotrichia shahii - 011044
US	brushing	plaque	000007868	-0.0661	6.13	-0.297	0.767	0.951	-6.16	-0.297	Leptotrichia sp. oral taxon 212 - 007868
US	brushing	plaque	000004481	-0.171	8.62	-0.295	0.769	0.951	-5.75	-0.294	Veillonella dispar - 004481
US	brushing	plaque	000010439	0.216	12.4	0.294	0.769	0.951	-5.81	0.293	Fusobacterium periodonticum - 010439
US	brushing	plaque	000008991	-0.0938	6.4	-0.293	0.77	0.951	-5.89	-0.293	Prevotella oulorum - 008991
US	brushing	plaque	000007571	0.162	7.43	0.291	0.772	0.951	-5.83	0.29	Prevotella sp. oral taxon 317 - 007571
US	brushing	plaque	000000812	-0.0747	6.1	-0.29	0.772	0.951	-6.15	-0.289	Streptococcus sp. oral taxon 058 - 000812
US	brushing	plaque	000008854	0.206	7.58	0.283	0.778	0.951	-5.73	0.282	Neisseria subflava - 008854
US	brushing	plaque	000000813	-0.0979	6.29	-0.283	0.778	0.951	-6.11	-0.282	Streptococcus sp. oral taxon 058 - 000813
US	brushing	plaque	000010632	-0.155	8.35	-0.275	0.784	0.951	-5.81	-0.275	Fusobacterium nucleatum subsp. vincentii - 010632
US	brushing	plaque	000012040	-0.0845	6.32	-0.268	0.789	0.951	-5.86	-0.267	Leptotrichia sp. oral taxon 392 - 012040
US	brushing	plaque	000010766	-0.166	11.4	-0.266	0.791	0.951	-5.75	-0.265	Prevotella pallens - 010766
US	brushing	plaque	000005884	0.0796	6.21	0.264	0.792	0.951	-6.13	0.264	Haemophilus sp. - 005884
US	brushing	plaque	000005159	-0.0972	6.46	-0.251	0.803	0.951	-6.19	-0.25	Fusobacterium sp. oral taxon 203 - 005159
US	brushing	plaque	000007507	-0.183	8.98	-0.25	0.803	0.951	-5.72	-0.249	Prevotella nanceiensis - 007507
US	brushing	plaque	000003327	-0.141	7.67	-0.249	0.804	0.951	-6	-0.248	Streptococcus parasanguinis II - 003327
US	brushing	plaque	000010793	0.0785	6.2	0.245	0.807	0.951	-6.16	0.244	Prevotella nigrescens - 010793
US	brushing	plaque	000012119	-0.0884	6.35	-0.244	0.807	0.951	-6.05	-0.244	Streptococcus parasanguinis II - 012119
US	brushing	plaque	000013386	-0.0448	5.97	-0.242	0.809	0.951	-6.18	-0.241	Streptococcus parasanguinis II - 013386
US	brushing	plaque	000007574	0.0953	7.3	0.234	0.815	0.955	-5.78	0.233	Prevotella sp. - 007574
US	brushing	plaque	000005756	0.162	9.1	0.226	0.821	0.955	-5.82	0.226	Haemophilus sp. - 005756
US	brushing	plaque	000004331	-0.0931	12.8	-0.226	0.822	0.955	-5.8	-0.225	Veillonella rogosae - 004331
US	brushing	plaque	000003044	-0.118	7.54	-0.215	0.83	0.957	-5.85	-0.215	Parvimonas micra - 003044
US	brushing	plaque	000007743	0.104	7.07	0.21	0.834	0.957	-5.78	0.21	Leptotrichia sp. oral taxon 212 - 007743
US	brushing	plaque	000008153	0.089	6.73	0.205	0.838	0.957	-6.09	0.204	Granulicatella adiacens - 008153
US	brushing	plaque	000012657	-0.124	8.63	-0.204	0.839	0.957	-5.83	-0.203	Prevotella oris - 012657
US	brushing	plaque	000000574	-0.0905	12.8	-0.2	0.842	0.957	-5.88	-0.199	Gemella morbillorum - 000574
US	brushing	plaque	000009464	-0.0574	6.25	-0.192	0.848	0.957	-6.04	-0.191	Prevotella veroralis - 009464
US	brushing	plaque	000009950	0.0427	6.01	0.19	0.85	0.957	-6.2	0.189	Veillonella sp. - 009950
US	brushing	plaque	000002731	-0.0794	6.9	-0.181	0.857	0.957	-5.92	-0.18	Selenomonas noxia - 002731
US	brushing	plaque	000011815	0.0679	6.4	0.179	0.858	0.957	-6.16	0.179	Porphyromonas pasteri - 011815
US	brushing	plaque	000005548	0.0736	6.62	0.174	0.862	0.957	-5.97	0.174	Alloprevotella sp. oral taxon 914 - 005548
US	brushing	plaque	000010412	0.0703	6.74	0.168	0.867	0.957	-6.07	0.168	Fusobacterium sp. - 010412
US	brushing	plaque	000009270	-0.0971	8.76	-0.157	0.876	0.957	-5.79	-0.156	Prevotella veroralis - 009270
US	brushing	plaque	000001918	-0.106	8.88	-0.156	0.876	0.957	-5.81	-0.156	Leptotrichia sp. oral taxon 221 - 001918
US	brushing	plaque	000007279	-0.0898	10.5	-0.154	0.878	0.957	-5.84	-0.153	Rothia aeria - 007279
US	brushing	plaque	000003777	0.0863	8.14	0.154	0.878	0.957	-5.78	0.153	Prevotella veroralis - 003777
US	brushing	plaque	000011469	-0.0947	8.84	-0.152	0.879	0.957	-5.92	-0.152	Actinomyces naeslundii - 011469
US	brushing	plaque	000005364	0.0601	6.55	0.149	0.882	0.957	-5.94	0.148	Capnocytophaga sp. oral taxon 412 - 005364
US	brushing	plaque	000004291	0.099	8.64	0.146	0.884	0.957	-5.93	0.146	Veillonella sp. - 004291
US	brushing	plaque	000004334	0.0602	13.4	0.141	0.888	0.957	-5.82	0.141	Veillonella parvula - 004334
US	brushing	plaque	000003961	-0.072	14.2	-0.138	0.891	0.957	-5.78	-0.138	Prevotella sp. - 003961
US	brushing	plaque	000010845	0.0347	6.23	0.131	0.896	0.958	-5.78	0.131	Pasteurellaceae unclassified sp. - 010845
US	brushing	plaque	000011181	-0.0788	8.26	-0.127	0.899	0.958	-5.71	-0.126	Leptotrichia sp. oral taxon 218 - 011181
US	brushing	plaque	000005669	-0.0331	6.53	-0.124	0.902	0.958	-5.73	-0.123	Prevotella intermedia - 005669
US	brushing	plaque	000012290	0.0683	10.8	0.113	0.91	0.96	-5.91	0.113	Streptococcus vestibularis - 012290
US	brushing	plaque	000005543	0.0972	9.64	0.111	0.912	0.96	-5.83	0.111	Alloprevotella sp. oral taxon 914 - 005543
US	brushing	plaque	000009051	-0.0469	6.83	-0.109	0.913	0.96	-5.81	-0.109	Prevotella sp. oral taxon 300 - 009051
US	brushing	plaque	000008899	-0.032	6.56	-0.0955	0.924	0.968	-5.79	-0.0953	Neisseria sp. - 008899
US	brushing	plaque	000003435	0.0216	6.77	0.0806	0.936	0.973	-5.75	0.0804	Neisseria oralis - 003435
US	brushing	plaque	000010870	0.039	7.84	0.0782	0.938	0.973	-5.79	0.078	Leptotrichia wadei - 010870
US	brushing	plaque	000002700	0.0517	10.9	0.0766	0.939	0.973	-5.84	0.0764	Selenomonas sp. oral taxon 136 - 002700
US	brushing	plaque	000008277	-0.0191	6.49	-0.0681	0.946	0.976	-5.77	-0.0679	Streptococcus downei - 008277
US	brushing	plaque	000008062	0.0166	6.23	0.0612	0.951	0.979	-6.21	0.061	Selenomonas dianae - 008062
US	brushing	plaque	000002898	0.0375	9.94	0.0513	0.959	0.983	-5.79	0.0512	Peptostreptococcus stomatis - 002898
US	brushing	plaque	000009957	-0.00709	6.06	-0.031	0.975	0.99	-6.1	-0.0309	Lachnoanaerobaculum sp. - 009957
US	brushing	plaque	000004938	-0.0218	8.13	-0.0305	0.976	0.99	-6.01	-0.0305	Ruminococcaceae [G-1] sp. oral taxon 075 - 004938
US	brushing	plaque	000008564	0.0148	8.08	0.0262	0.979	0.99	-6.07	0.0261	Streptococcus sp. - 008564
US	brushing	plaque	000010562	0.0165	7.91	0.0255	0.98	0.99	-6.02	0.0255	Fusobacterium sp. - 010562
US	brushing	plaque	000000794	0.00264	6.79	0.0063	0.995	0.995	-6.18	0.00629	Streptococcus sp. oral taxon 058 - 000794
US	brushing	plaque	000005897	-0.00394	9.05	-0.00619	0.995	0.995	-5.78	-0.00618	Aggregatibacter sp. - 005897
US	brushing	plaque	000013440	-0.00313	7.11	-0.00583	0.995	0.995	-5.97	-0.00582	Streptococcus sp. oral taxon 058 - 013440
US	challenge	bleeding	000001918	-7.13	9.04	-3.78	0.000412	0.0691	-0.254		Leptotrichia sp. oral taxon 221 - 001918
US	challenge	bleeding	000011956	-6.48	8.98	-3.73	0.00048	0.0691	-0.383		Leptotrichia hongkongensis - 011956
US	challenge	bleeding	000004938	5.56	9.72	3.29	0.00183	0.152	-1.46		Ruminococcaceae [G-1] sp. oral taxon 075 - 004938
US	challenge	bleeding	000010562	5.41	9.29	3.24	0.00211	0.152	-1.53		Fusobacterium sp. - 010562
US	challenge	bleeding	000008403	-3.55	7.26	-3.06	0.00354	0.173	-1.84		Streptococcus sp. oral taxon 058 - 008403
US	challenge	bleeding	000008038	4.78	9.08	3.05	0.0036	0.173	-1.94		Selenomonas sp. oral taxon 126 - 008038
US	challenge	bleeding	000002825	-3.83	7	-2.95	0.00477	0.196	-2.09		Mitsuokella sp. oral taxon 521 - 002825
US	challenge	bleeding	000012020	6.03	8.49	2.86	0.0062	0.205	-2.31		Leptotrichia sp. oral taxon 392 - 012020
US	challenge	bleeding	000006411	-5.59	10.3	-2.83	0.00661	0.205	-2.39		Leptotrichia sp. oral taxon 221 - 006411
US	challenge	bleeding	000009219	-2.69	6.39	-2.78	0.00752	0.205	-2.56		Prevotella oris - 009219
US	challenge	bleeding	000012578	3.69	7.51	2.77	0.00783	0.205	-2.48		Prevotella oulorum - 012578
US	challenge	bleeding	000008761	4.69	10.1	2.49	0.0162	0.389	-3.04		Lautropia mirabilis - 008761
US	challenge	bleeding	000008216	-3.16	11.2	-2.44	0.018	0.396	-3.12		Streptococcus parasanguinis II - 008216
US	challenge	bleeding	000007677	5.12	10	2.42	0.0193	0.396	-3.17		Leptotrichia sp. oral taxon 215 - 007677
US	challenge	bleeding	000012159	-3.91	7.86	-2.39	0.0207	0.397	-3.22		Streptococcus parasanguinis II - 012159
US	challenge	bleeding	000011323	3.35	7.39	2.33	0.0238	0.429	-3.37		Tannerella sp. oral taxon 286 - 011323
US	challenge	bleeding	000005884	-2.2	6.43	-2.27	0.0274	0.464	-3.64		Haemophilus sp. - 005884
US	challenge	bleeding	000004536	-4.62	7.94	-2.24	0.0294	0.47	-3.49		Lachnospiraceae [G-2] sp. oral taxon 096 - 004536
US	challenge	bleeding	000007784	2.91	6.45	2.22	0.031	0.47	-3.71		Leptotrichia sp. - 007784
US	challenge	bleeding	000001351	3.63	7.75	2.14	0.0374	0.502	-3.67		Capnocytophaga sp. oral taxon 338 - 001351
US	challenge	bleeding	000008488	-2.88	11.4	-2.1	0.0403	0.502	-3.69		Streptococcus sp. - 008488
US	challenge	bleeding	000010995	3.71	8.73	2.1	0.0407	0.502	-3.69		Leptotrichia sp. - 010995
US	challenge	bleeding	000010227	-3.64	9.01	-2.06	0.0443	0.502	-3.75		Veillonella dispar - 010227
US	challenge	bleeding	000009437	-4.05	9.79	-2.06	0.0445	0.502	-3.75		Prevotella veroralis - 009437
US	challenge	bleeding	000005897	-5.37	8.74	-2.04	0.0462	0.502	-3.79		Aggregatibacter sp. - 005897
US	challenge	bleeding	000005392	4.17	9.59	2.03	0.048	0.502	-3.81		Capnocytophaga sputigena - 005392
US	challenge	bleeding	000004549	-2.49	16.2	-2	0.0506	0.502	-3.98		Veillonella dispar - 004549
US	challenge	bleeding	000010269	3.49	9.8	2	0.0507	0.502	-3.84		Lachnoanaerobaculum umeaense - 010269
US	challenge	bleeding	000007570	2.1	6.39	2	0.0509	0.502	-4.14		Prevotella sp. oral taxon 317 - 007570
US	challenge	bleeding	000008396	-2.87	10	-1.98	0.0536	0.502	-3.88		Streptococcus sp. oral taxon 058 - 008396
US	challenge	bleeding	000007183	4.4	9.59	1.95	0.0563	0.502	-3.92		Porphyromonas catoniae - 007183
US	challenge	bleeding	000008899	3	7.01	1.93	0.059	0.502	-4.11		Neisseria sp. - 008899
US	challenge	bleeding	000012090	-2.43	6.97	-1.92	0.0608	0.502	-4.16		Streptococcus parasanguinis II - 012090
US	challenge	bleeding	000010828	5.14	9.37	1.92	0.0609	0.502	-3.98		Aggregatibacter aphrophilus - 010828
US	challenge	bleeding	000005154	2.99	10.9	1.92	0.061	0.502	-3.97		Fusobacterium sp. oral taxon 203 - 005154
US	challenge	bleeding	000013423	-1.82	6.29	-1.9	0.0628	0.503	-4.38		Veillonella parvula - 013423
US	challenge	bleeding	000009247	-4.73	9.92	-1.85	0.0705	0.531	-4.07		Prevotella sp. - 009247
US	challenge	bleeding	000011304	-2.98	7.04	-1.84	0.071	0.531	-4.23		Alloprevotella tannerae - 011304
US	challenge	bleeding	000005159	2.3	6.94	1.84	0.0719	0.531	-4.29		Fusobacterium sp. oral taxon 203 - 005159
US	challenge	bleeding	000008346	-2.73	15.1	-1.82	0.0747	0.534	-4.23		Streptococcus vestibularis - 008346
US	challenge	bleeding	000004384	-3.03	12.9	-1.79	0.0786	0.534	-4.18		Veillonella dispar - 004384
US	challenge	bleeding	000005543	5.06	10.2	1.79	0.0792	0.534	-4.15		Alloprevotella sp. oral taxon 914 - 005543
US	challenge	bleeding	000012101	-1.27	6.08	-1.79	0.0798	0.534	-4.66		Streptococcus parasanguinis II - 012101
US	challenge	bleeding	000007279	3.42	10.1	1.76	0.0847	0.554	-4.19		Rothia aeria - 007279
US	challenge	bleeding	000007184	4.6	12.9	1.73	0.089	0.556	-4.27		Porphyromonas pasteri - 007184
US	challenge	bleeding	000011342	2.37	6.63	1.73	0.0891	0.556	-4.51		Tannerella sp. oral taxon 286 - 011342
US	challenge	bleeding	000012290	-2.87	10.8	-1.72	0.0919	0.556	-4.25		Streptococcus vestibularis - 012290
US	challenge	bleeding	000007224	-3.35	10.7	-1.7	0.0952	0.556	-4.27		Rothia dentocariosa - 007224
US	challenge	bleeding	000008786	4.47	8.48	1.7	0.0955	0.556	-4.3		Neisseria subflava - 008786
US	challenge	bleeding	000011510	-2.58	11.1	-1.69	0.0966	0.556	-4.28		Actinomyces sp. oral taxon 169 - 011510
US	challenge	bleeding	000013435	-1.54	6.34	-1.65	0.104	0.566	-4.75		Veillonella dispar - 013435
US	challenge	bleeding	000005885	2.53	7.49	1.65	0.105	0.566	-4.42		Haemophilus sp. - 005885
US	challenge	bleeding	000004300	-1.17	6.12	-1.64	0.108	0.566	-4.89		Veillonella sp. - 004300
US	challenge	bleeding	000008467	-2.09	10.8	-1.63	0.109	0.566	-4.36		Streptococcus sp. oral taxon 058 - 008467
US	challenge	bleeding	000005958	2.16	6.94	1.63	0.11	0.566	-4.57		Pasteurellaceae unclassified sp. - 005958
US	challenge	bleeding	000002898	3.51	10.5	1.62	0.111	0.566	-4.37		Peptostreptococcus stomatis - 002898
US	challenge	bleeding	000007129	-5.48	9.94	-1.62	0.112	0.566	-4.39		Rothia mucilaginosa - 007129
US	challenge	bleeding	000008853	3.62	14.7	1.61	0.115	0.566	-4.52		Neisseria subflava - 008853
US	challenge	bleeding	000008533	-2.35	7.54	-1.6	0.116	0.566	-4.47		Streptococcus sp. oral taxon 058 - 008533
US	challenge	bleeding	000000794	1.54	6.76	1.58	0.12	0.574	-4.74		Streptococcus sp. oral taxon 058 - 000794
US	challenge	bleeding	000009456	-3.14	11.2	-1.57	0.124	0.578	-4.45		Prevotella sp. - 009456
US	challenge	bleeding	000005364	2.91	7.8	1.56	0.124	0.578	-4.51		Capnocytophaga sp. oral taxon 412 - 005364
US	challenge	bleeding	000011824	2.77	8.26	1.54	0.13	0.593	-4.6		Porphyromonas pasteri - 011824
US	challenge	bleeding	000002262	1.77	6.43	1.53	0.132	0.593	-4.86		Porphyromonas pasteri - 002262
US	challenge	bleeding	000009946	-1.01	6.04	-1.52	0.135	0.594	-5.1		Veillonella sp. - 009946
US	challenge	bleeding	000000762	-2.69	7.92	-1.51	0.136	0.594	-4.54		Streptococcus sp. oral taxon 058 - 000762
US	challenge	bleeding	000009464	-1.59	6.52	-1.49	0.142	0.609	-4.91		Prevotella veroralis - 009464
US	challenge	bleeding	000007983	2.47	8.18	1.48	0.144	0.61	-4.56		Selenomonas sputigena - 007983
US	challenge	bleeding	000010439	3.12	12.7	1.44	0.155	0.637	-4.64		Fusobacterium periodonticum - 010439
US	challenge	bleeding	000005669	2	6.54	1.43	0.159	0.637	-4.96		Prevotella intermedia - 005669
US	challenge	bleeding	000008830	2.97	10.8	1.43	0.159	0.637	-4.61		Neisseria sp. - 008830
US	challenge	bleeding	000004648	-2.06	7.29	-1.43	0.159	0.637	-4.74		Veillonella parvula - 004648
US	challenge	bleeding	000002731	2.32	7.36	1.39	0.17	0.669	-4.77		Selenomonas noxia - 002731
US	challenge	bleeding	000010452	2.06	7.52	1.37	0.176	0.683	-4.78		Fusobacterium nucleatum subsp. vincentii - 010452
US	challenge	bleeding	000003845	-1.69	15.9	-1.37	0.178	0.683	-4.89		Prevotella melaninogenica - 003845
US	challenge	bleeding	000010978	2.87	7.8	1.33	0.189	0.683	-4.76		Leptotrichia sp. oral taxon 225 - 010978
US	challenge	bleeding	000009890	-2.9	8.53	-1.32	0.194	0.683	-4.73		Stomatobaculum longum - 009890
US	challenge	bleeding	000003044	-2.24	7.68	-1.32	0.194	0.683	-4.81		Parvimonas micra - 003044
US	challenge	bleeding	000000620	-2.05	10.9	-1.31	0.196	0.683	-4.74		Oribacterium sp. - 000620
US	challenge	bleeding	000001735	-1.42	6.5	-1.31	0.198	0.683	-5.14		Haemophilus sp. - 001735
US	challenge	bleeding	000004291	-2.3	8.8	-1.3	0.2	0.683	-4.73		Veillonella sp. - 004291
US	challenge	bleeding	000007127	-3.76	12.4	-1.3	0.2	0.683	-4.79		Rothia mucilaginosa - 007127
US	challenge	bleeding	000003576	-2.31	8.08	-1.29	0.203	0.683	-4.79		Prevotella denticola - 003576
US	challenge	bleeding	000004627	-2.6	10.2	-1.28	0.206	0.683	-4.75		Veillonella parvula - 004627
US	challenge	bleeding	000006995	-1.48	6.9	-1.28	0.206	0.683	-5.06		Actinomyces sp. oral taxon 180 - 006995
US	challenge	bleeding	000009863	2.4	8.62	1.28	0.208	0.683	-4.77		Capnocytophaga granulosa - 009863
US	challenge	bleeding	000009270	-3.11	8.87	-1.28	0.208	0.683	-4.76		Prevotella veroralis - 009270
US	challenge	bleeding	000003327	-2.13	7.66	-1.27	0.211	0.683	-4.85		Streptococcus parasanguinis II - 003327
US	challenge	bleeding	000012549	-1.66	6.71	-1.26	0.214	0.683	-5.12		Neisseria subflava - 012549
US	challenge	bleeding	000010044	-1.63	6.93	-1.25	0.216	0.683	-5.04		Veillonella dispar - 010044
US	challenge	bleeding	000003113	1.81	12.9	1.25	0.216	0.683	-4.85		Granulicatella adiacens - 003113
US	challenge	bleeding	000010045	-1.35	6.76	-1.22	0.229	0.708	-5.13		Veillonella dispar - 010045
US	challenge	bleeding	000012869	2.48	8.54	1.21	0.23	0.708	-4.86		Kingella sp. oral taxon 012 - 012869
US	challenge	bleeding	000010362	2.21	9.92	1.2	0.236	0.708	-4.83		Capnocytophaga leadbetteri - 010362
US	challenge	bleeding	000004290	-1.86	9.72	-1.2	0.237	0.708	-4.83		Veillonella sp. - 004290
US	challenge	bleeding	000002614	2.32	9.46	1.19	0.238	0.708	-4.84		Corynebacterium durum - 002614
US	challenge	bleeding	000003855	-2.2	11.7	-1.19	0.24	0.708	-4.87		Prevotella sp. - 003855
US	challenge	bleeding	000012492	2.76	10.5	1.19	0.241	0.708	-4.85		Neisseria sp. - 012492
US	challenge	bleeding	000000615	2	9.83	1.17	0.246	0.717	-4.86		Corynebacterium matruchotii - 000615
US	challenge	bleeding	000005454	3.16	9.17	1.16	0.251	0.718	-4.87		Alloprevotella rava - 005454
US	challenge	bleeding	000007130	2.98	10.4	1.16	0.252	0.718	-4.88		Rothia mucilaginosa - 007130
US	challenge	bleeding	000010766	3.39	11.8	1.15	0.256	0.722	-4.92		Prevotella pallens - 010766
US	challenge	bleeding	000005896	3.15	8.53	1.14	0.26	0.722	-4.91		Aggregatibacter sp. oral taxon 898 - 005896
US	challenge	bleeding	000004959	-2.62	8.89	-1.14	0.262	0.722	-4.89		Fusobacterium sp. - 004959
US	challenge	bleeding	000003496	2.1	13.5	1.1	0.274	0.722	-5.03		Neisseria flava - 003496
US	challenge	bleeding	000003958	-2.38	11.1	-1.1	0.275	0.722	-4.94		Prevotella sp. - 003958
US	challenge	bleeding	000012359	-1.74	9.15	-1.1	0.277	0.722	-4.92		Streptococcus sp. oral taxon 058 - 012359
US	challenge	bleeding	000000791	-0.995	6.27	-1.1	0.278	0.722	-5.49		Streptococcus sp. oral taxon 058 - 000791
US	challenge	bleeding	000012283	-1.83	9.86	-1.09	0.281	0.722	-4.93		Streptococcus vestibularis - 012283
US	challenge	bleeding	000002640	-1.62	7.31	-1.09	0.282	0.722	-5.09		Peptostreptococcaceae [XI][G-9] [Eubacterium] brachy - 002640
US	challenge	bleeding	000012904	-2.01	8.04	-1.09	0.282	0.722	-5.01		Kingella oralis - 012904
US	challenge	bleeding	000011469	-1.9	8.35	-1.09	0.283	0.722	-4.95		Actinomyces naeslundii - 011469
US	challenge	bleeding	000006661	1.63	7.42	1.08	0.283	0.722	-5.08		Campylobacter concisus - 006661
US	challenge	bleeding	000004845	1.51	7.18	1.07	0.291	0.734	-5.15		Capnocytophaga leadbetteri - 004845
US	challenge	bleeding	000011181	-2.99	8.56	-1.06	0.293	0.734	-4.98		Leptotrichia sp. oral taxon 218 - 011181
US	challenge	bleeding	000005854	1.15	6.55	1.05	0.298	0.739	-5.37		Aggregatibacter aphrophilus - 005854
US	challenge	bleeding	000008400	1.1	6.34	1.03	0.306	0.74	-5.51		Streptococcus sp. oral taxon 058 - 008400
US	challenge	bleeding	000004677	1.7	8.42	1.02	0.313	0.74	-5		Dialister invisus - 004677
US	challenge	bleeding	000008258	1.62	11.5	1.01	0.315	0.74	-5.02		Streptococcus parasanguinis II - 008258
US	challenge	bleeding	000005928	1.77	12.1	1	0.32	0.74	-5.05		Aggregatibacter sp. - 005928
US	challenge	bleeding	000012325	0.939	6.33	1	0.32	0.74	-5.55		Streptococcus sp. oral taxon 058 - 012325
US	challenge	bleeding	000007891	1.28	6.29	0.999	0.322	0.74	-5.55		Leptotrichia sp. - 007891
US	challenge	bleeding	000009850	1.83	8.09	0.999	0.322	0.74	-5.07		Capnocytophaga gingivalis - 009850
US	challenge	bleeding	000009358	-2.04	10.6	-0.996	0.324	0.74	-5.02		Prevotella sp. - 009358
US	challenge	bleeding	000006013	1.85	8.24	0.992	0.326	0.74	-5.04		Leptotrichia sp. oral taxon 219 - 006013
US	challenge	bleeding	000005723	-2.35	8.12	-0.992	0.326	0.74	-5.05		Porphyromonas sp. oral taxon 930 - 005723
US	challenge	bleeding	000008883	2.03	8.49	0.991	0.326	0.74	-5.02		Neisseria subflava - 008883
US	challenge	bleeding	000012657	-1.96	8.81	-0.976	0.334	0.745	-5.03		Prevotella oris - 012657
US	challenge	bleeding	000007574	2	7.31	0.973	0.335	0.745	-5.32		Prevotella sp. - 007574
US	challenge	bleeding	000013386	-0.696	6.08	-0.97	0.337	0.745	-5.73		Streptococcus parasanguinis II - 013386
US	challenge	bleeding	000008169	-1.03	6.62	-0.961	0.341	0.745	-5.48		Streptococcus constellatus - 008169
US	challenge	bleeding	000011890	1.69	8.12	0.957	0.343	0.745	-5.09		Cardiobacterium hominis - 011890
US	challenge	bleeding	000001264	2.02	9.14	0.95	0.347	0.745	-5.04		Stomatobaculum sp. oral taxon 097 - 001264
US	challenge	bleeding	000008435	1.42	7.22	0.939	0.352	0.745	-5.24		Streptococcus sp. oral taxon 058 - 008435
US	challenge	bleeding	000003068	1.6	10.4	0.938	0.353	0.745	-5.06		Abiotrophia defectiva - 003068
US	challenge	bleeding	000000341	-1.38	7.17	-0.935	0.354	0.745	-5.25		Streptococcus sp. oral taxon 058 - 000341
US	challenge	bleeding	000006215	-1.84	7.29	-0.933	0.355	0.745	-5.22		Leptotrichia sp. - 006215
US	challenge	bleeding	000013445	0.919	6.42	0.93	0.357	0.745	-5.55		Streptococcus sp. oral taxon 058 - 013445
US	challenge	bleeding	000010870	1.95	8.33	0.923	0.36	0.747	-5.09		Leptotrichia wadei - 010870
US	challenge	bleeding	000005123	1.1	7.22	0.917	0.363	0.748	-5.32		Fusobacterium sp. - 005123
US	challenge	bleeding	000003287	1.22	12.4	0.901	0.372	0.759	-5.14		Streptococcus sp. oral taxon 058 - 003287
US	challenge	bleeding	000013282	1.53	8.3	0.884	0.381	0.771	-5.11		Campylobacter rectus - 013282
US	challenge	bleeding	000003118	-1.09	6.85	-0.876	0.385	0.771	-5.41		Granulicatella adiacens - 003118
US	challenge	bleeding	000008085	1.49	9.61	0.867	0.39	0.771	-5.1		Bergeyella sp. oral taxon 322 - 008085
US	challenge	bleeding	000009785	-1.28	7.19	-0.866	0.391	0.771	-5.3		Eikenella corrodens - 009785
US	challenge	bleeding	000004678	-1.78	12.4	-0.864	0.391	0.771	-5.17		Megasphaera micronuciformis - 004678
US	challenge	bleeding	000010020	0.995	6.84	0.854	0.397	0.771	-5.46		Veillonella parvula - 010020
US	challenge	bleeding	000001801	1.45	10.9	0.847	0.401	0.771	-5.14		Solobacterium moorei - 001801
US	challenge	bleeding	000008153	0.98	6.62	0.846	0.402	0.771	-5.52		Granulicatella adiacens - 008153
US	challenge	bleeding	000009285	-1.85	9.84	-0.841	0.404	0.771	-5.12		Prevotella sp. oral taxon 313 - 009285
US	challenge	bleeding	000006541	-1.58	11.6	-0.833	0.409	0.771	-5.17		Atopobium sp. - 006541
US	challenge	bleeding	000007743	-2.05	8.56	-0.832	0.409	0.771	-5.13		Leptotrichia sp. oral taxon 212 - 007743
US	challenge	bleeding	000007571	1.52	8.05	0.828	0.411	0.771	-5.17		Prevotella sp. oral taxon 317 - 007571
US	challenge	bleeding	000008854	2.02	7.91	0.827	0.412	0.771	-5.3		Neisseria subflava - 008854
US	challenge	bleeding	000005756	1.87	8.62	0.81	0.422	0.772	-5.16		Haemophilus sp. - 005756
US	challenge	bleeding	000005506	1.8	12.3	0.806	0.424	0.772	-5.21		Alloprevotella sp. oral taxon 308 - 005506
US	challenge	bleeding	000009957	0.822	6.48	0.799	0.428	0.772	-5.64		Lachnoanaerobaculum sp. - 009957
US	challenge	bleeding	000003116	-1.43	7.77	-0.799	0.428	0.772	-5.22		Granulicatella adiacens - 003116
US	challenge	bleeding	000001415	1.25	8	0.797	0.429	0.772	-5.23		Fusobacterium sp. - 001415
US	challenge	bleeding	000009310	-1.81	9.07	-0.796	0.43	0.772	-5.15		Prevotella veroralis - 009310
US	challenge	bleeding	000008143	1.14	7.55	0.785	0.436	0.772	-5.27		Granulicatella adiacens - 008143
US	challenge	bleeding	000008399	-1.03	6.91	-0.778	0.44	0.772	-5.43		Streptococcus sp. oral taxon 058 - 008399
US	challenge	bleeding	000011680	1.28	7.54	0.765	0.448	0.772	-5.29		Actinomyces sp. oral taxon 178 - 011680
US	challenge	bleeding	000005458	1.29	7.13	0.765	0.448	0.772	-5.4		Alloprevotella rava - 005458
US	challenge	bleeding	000007868	1.07	6.64	0.761	0.45	0.772	-5.56		Leptotrichia sp. oral taxon 212 - 007868
US	challenge	bleeding	000004386	-0.658	6.27	-0.752	0.456	0.772	-5.79		Veillonella dispar - 004386
US	challenge	bleeding	000010948	-0.692	6.44	-0.748	0.458	0.772	-5.74		Leptotrichia sp. oral taxon 223 - 010948
US	challenge	bleeding	000010007	-0.502	6.04	-0.748	0.458	0.772	-5.91		Veillonella parvula - 010007
US	challenge	bleeding	000010649	1.41	8.09	0.744	0.461	0.772	-5.22		Alloprevotella sp. oral taxon 912 - 010649
US	challenge	bleeding	000005757	-0.725	6.37	-0.743	0.461	0.772	-5.71		Haemophilus sp. - 005757
US	challenge	bleeding	000005492	-1.21	7.3	-0.743	0.461	0.772	-5.36		Alloprevotella sp. oral taxon 912 - 005492
US	challenge	bleeding	000003435	1.29	6.84	0.737	0.464	0.772	-5.57		Neisseria oralis - 003435
US	challenge	bleeding	000005759	-1.24	7.37	-0.736	0.465	0.772	-5.33		Haemophilus paraphrohaemolyticus - 005759
US	challenge	bleeding	000003783	-2.04	12.4	-0.729	0.47	0.772	-5.26		Prevotella veroralis - 003783
US	challenge	bleeding	000010845	1.01	6.68	0.728	0.47	0.772	-5.62		Pasteurellaceae unclassified sp. - 010845
US	challenge	bleeding	000011044	0.651	6.25	0.72	0.475	0.772	-5.8		Leptotrichia shahii - 011044
US	challenge	bleeding	000008277	-1.13	6.57	-0.718	0.476	0.772	-5.63		Streptococcus downei - 008277
US	challenge	bleeding	000009484	1.46	8.06	0.716	0.477	0.772	-5.26		Ottowia sp. oral taxon 894 - 009484
US	challenge	bleeding	000005852	0.972	6.69	0.706	0.484	0.778	-5.6		Pasteurellaceae unclassified sp. - 005852
US	challenge	bleeding	000012180	-1.06	7.66	-0.698	0.489	0.78	-5.31		Streptococcus sp. - 012180
US	challenge	bleeding	000005188	0.81	6.65	0.692	0.492	0.78	-5.65		Fusobacterium sp. - 005188
US	challenge	bleeding	000008564	-1.1	8.21	-0.691	0.493	0.78	-5.26		Streptococcus sp. - 008564
US	challenge	bleeding	000010929	-1.36	8.17	-0.686	0.496	0.78	-5.26		Leptotrichia sp. oral taxon 417 - 010929
US	challenge	bleeding	000004336	-1.58	8.74	-0.679	0.5	0.781	-5.22		Veillonella parvula - 004336
US	challenge	bleeding	000005187	1.18	9.48	0.677	0.502	0.781	-5.22		Fusobacterium sp. - 005187
US	challenge	bleeding	000012537	1.18	7.82	0.665	0.509	0.781	-5.31		Neisseria subflava - 012537
US	challenge	bleeding	000008994	1.11	7	0.661	0.511	0.781	-5.5		Prevotella oulorum - 008994
US	challenge	bleeding	000010017	0.702	6.57	0.661	0.511	0.781	-5.67		Veillonella parvula - 010017
US	challenge	bleeding	000007675	1.49	8.88	0.66	0.512	0.781	-5.23		Leptotrichia sp. oral taxon 215 - 007675
US	challenge	bleeding	000005853	-1.03	7.22	-0.65	0.519	0.786	-5.45		Pasteurellaceae unclassified sp. - 005853
US	challenge	bleeding	000012119	-0.569	6.27	-0.643	0.523	0.788	-5.84		Streptococcus parasanguinis II - 012119
US	challenge	bleeding	000004333	0.551	6.09	0.638	0.527	0.79	-5.94		Veillonella parvula - 004333
US	challenge	bleeding	000011073	1.15	7.56	0.619	0.539	0.801	-5.37		Leptotrichia wadei - 011073
US	challenge	bleeding	000012726	-0.986	7.4	-0.614	0.542	0.801	-5.42		Prevotella oris - 012726
US	challenge	bleeding	000013381	0.495	6.12	0.611	0.544	0.801	-5.95		Streptococcus sp. oral taxon 058 - 013381
US	challenge	bleeding	000008402	0.758	6.92	0.609	0.545	0.801	-5.54		Streptococcus sp. oral taxon 058 - 008402
US	challenge	bleeding	000003086	-1.48	11	-0.604	0.549	0.801	-5.28		Granulicatella elegans - 003086
US	challenge	bleeding	000001537	-1.19	8.1	-0.601	0.55	0.801	-5.32		Porphyromonas endodontalis - 001537
US	challenge	bleeding	000009340	-1.38	9.67	-0.589	0.558	0.807	-5.27		Prevotella veroralis - 009340
US	challenge	bleeding	000009839	-1.61	12	-0.582	0.563	0.807	-5.32		Prevotella veroralis - 009839
US	challenge	bleeding	000011018	1.25	7.72	0.575	0.568	0.807	-5.38		Leptotrichia shahii - 011018
US	challenge	bleeding	000007811	-0.466	6.16	-0.573	0.569	0.807	-5.97		Leptotrichia sp. oral taxon 212 - 007811
US	challenge	bleeding	000001717	1.22	11	0.564	0.575	0.807	-5.3		Haemophilus sp. - 001717
US	challenge	bleeding	000006660	0.77	11.3	0.56	0.578	0.807	-5.31		Campylobacter sp. - 006660
US	challenge	bleeding	000004330	0.913	7.01	0.559	0.579	0.807	-5.59		Veillonella parvula - 004330
US	challenge	bleeding	000011992	-1.2	7.99	-0.557	0.58	0.807	-5.33		Leptotrichia sp. oral taxon 212 - 011992
US	challenge	bleeding	000009950	-0.298	5.93	-0.555	0.581	0.807	-6.09		Veillonella sp. - 009950
US	challenge	bleeding	000008408	-0.382	6.06	-0.553	0.583	0.807	-6.03		Streptococcus sp. oral taxon 058 - 008408
US	challenge	bleeding	000002678	0.647	6.45	0.544	0.589	0.811	-5.79		Selenomonas flueggei - 002678
US	challenge	bleeding	000008062	0.744	6.89	0.541	0.591	0.811	-5.61		Selenomonas dianae - 008062
US	challenge	bleeding	000012040	0.826	7	0.528	0.6	0.817	-5.58		Leptotrichia sp. oral taxon 392 - 012040
US	challenge	bleeding	000005971	-0.701	6.95	-0.525	0.602	0.817	-5.57		Haemophilus sp. - 005971
US	challenge	bleeding	000012965	-0.644	6.87	-0.515	0.609	0.823	-5.6		Veillonella parvula - 012965
US	challenge	bleeding	000012804	1.07	11.1	0.51	0.613	0.824	-5.33		Kingella sp. oral taxon 012 - 012804
US	challenge	bleeding	000005548	0.91	7.13	0.501	0.618	0.826	-5.58		Alloprevotella sp. oral taxon 914 - 005548
US	challenge	bleeding	000011094	-0.581	6.97	-0.498	0.621	0.826	-5.65		Leptotrichia hofstadii - 011094
US	challenge	bleeding	000004252	-1.29	9.91	-0.494	0.624	0.826	-5.31		Veillonella sp. oral taxon 780 - 004252
US	challenge	bleeding	000013440	0.735	7.32	0.492	0.625	0.826	-5.48		Streptococcus sp. oral taxon 058 - 013440
US	challenge	bleeding	000006773	-1.06	12.5	-0.477	0.635	0.828	-5.4		Actinomyces sp. oral taxon 180 - 006773
US	challenge	bleeding	000011377	0.721	13.5	0.474	0.638	0.828	-5.46		Actinomyces sp. oral taxon 180 - 011377
US	challenge	bleeding	000005190	-0.585	6.55	-0.473	0.638	0.828	-5.8		Fusobacterium sp. - 005190
US	challenge	bleeding	000001401	0.762	7.02	0.473	0.638	0.828	-5.57		Peptococcus sp. oral taxon 167 - 001401
US	challenge	bleeding	000012326	0.436	6.09	0.467	0.643	0.828	-6.03		Streptococcus sp. oral taxon 058 - 012326
US	challenge	bleeding	000003264	0.44	6.29	0.462	0.646	0.828	-5.93		Streptococcus sp. oral taxon 058 - 003264
US	challenge	bleeding	000004481	1.01	9.27	0.453	0.652	0.828	-5.32		Veillonella dispar - 004481
US	challenge	bleeding	000009081	-0.725	13	-0.451	0.654	0.828	-5.43		Prevotella salivae - 009081
US	challenge	bleeding	000008991	-0.684	6.74	-0.449	0.656	0.828	-5.77		Prevotella oulorum - 008991
US	challenge	bleeding	000003961	-0.89	14.2	-0.443	0.66	0.828	-5.51		Prevotella sp. - 003961
US	challenge	bleeding	000005760	1.15	10.6	0.44	0.662	0.828	-5.34		Haemophilus paraphrohaemolyticus - 005760
US	challenge	bleeding	000008217	0.605	11.4	0.44	0.662	0.828	-5.36		Streptococcus parasanguinis II - 008217
US	challenge	bleeding	000008433	-0.542	6.4	-0.435	0.665	0.828	-5.88		Streptococcus sp. oral taxon 058 - 008433
US	challenge	bleeding	000010955	-0.58	6.84	-0.432	0.667	0.828	-5.65		Leptotrichia sp. oral taxon 225 - 010955
US	challenge	bleeding	000007836	0.551	6.6	0.427	0.671	0.83	-5.85		Leptotrichia sp. oral taxon 392 - 007836
US	challenge	bleeding	000009511	-0.605	7.05	-0.422	0.675	0.831	-5.59		Prevotella sp. - 009511
US	challenge	bleeding	000005630	0.791	9.01	0.405	0.687	0.839	-5.34		Prevotella nigrescens - 005630
US	challenge	bleeding	000008566	-0.559	9.62	-0.404	0.688	0.839	-5.34		Streptococcus parasanguinis II - 008566
US	challenge	bleeding	000001403	0.562	6.62	0.372	0.712	0.865	-5.76		Fusobacterium sp. - 001403
US	challenge	bleeding	000007182	0.899	8.84	0.364	0.717	0.868	-5.36		Porphyromonas pasteri - 007182
US	challenge	bleeding	000000813	0.335	6.31	0.35	0.728	0.877	-5.98		Streptococcus sp. oral taxon 058 - 000813
US	challenge	bleeding	000008301	-0.525	6.88	-0.334	0.74	0.887	-5.68		Streptococcus mutans - 008301
US	challenge	bleeding	000000574	0.419	13.2	0.327	0.745	0.889	-5.49		Gemella morbillorum - 000574
US	challenge	bleeding	000008434	-0.471	7.27	-0.324	0.747	0.889	-5.56		Streptococcus sp. oral taxon 058 - 008434
US	challenge	bleeding	000009489	0.684	6.57	0.317	0.753	0.892	-5.87		Neisseria flava - 009489
US	challenge	bleeding	000003436	0.571	7.41	0.286	0.776	0.913	-5.53		Neisseria oralis - 003436
US	challenge	bleeding	000005972	-0.45	7.73	-0.28	0.781	0.913	-5.46		Pasteurellaceae unclassified sp. - 005972
US	challenge	bleeding	000000678	-0.452	7.75	-0.278	0.782	0.913	-5.46		Mogibacterium vescum - 000678
US	challenge	bleeding	000004606	-0.23	6.2	-0.275	0.785	0.913	-6.07		Veillonella parvula - 004606
US	challenge	bleeding	000012365	-0.193	6.11	-0.272	0.787	0.913	-6.11		Streptococcus sp. oral taxon 058 - 012365
US	challenge	bleeding	000010492	-0.381	9.31	-0.248	0.805	0.932	-5.38		Fusobacterium sp. - 010492
US	challenge	bleeding	000010632	-0.459	8.51	-0.229	0.82	0.942	-5.39		Fusobacterium nucleatum subsp. vincentii - 010632
US	challenge	bleeding	000005754	0.253	6.47	0.226	0.822	0.942	-5.95		Haemophilus sp. - 005754
US	challenge	bleeding	000009051	-0.287	6.9	-0.224	0.824	0.942	-5.76		Prevotella sp. oral taxon 300 - 009051
US	challenge	bleeding	000010486	-0.281	6.98	-0.208	0.836	0.949	-5.66		Fusobacterium nucleatum subsp. vincentii - 010486
US	challenge	bleeding	000010896	-0.432	11.8	-0.201	0.841	0.949	-5.45		Leptotrichia sp. oral taxon 417 - 010896
US	challenge	bleeding	000008512	-0.32	10.6	-0.195	0.846	0.949	-5.4		Streptococcus sp. - 008512
US	challenge	bleeding	000003280	0.22	16.5	0.195	0.846	0.949	-5.74		Streptococcus sp. oral taxon 058 - 003280
US	challenge	bleeding	000004331	0.335	12.8	0.192	0.848	0.949	-5.49		Veillonella rogosae - 004331
US	challenge	bleeding	000010412	-0.283	7.07	-0.19	0.85	0.949	-5.64		Fusobacterium sp. - 010412
US	challenge	bleeding	000012642	-0.232	6.84	-0.182	0.856	0.951	-5.84		Prevotella oris - 012642
US	challenge	bleeding	000006122	0.204	6.6	0.178	0.86	0.951	-5.88		Leptotrichia goodfellowii - 006122
US	challenge	bleeding	000008214	-0.219	13.2	-0.171	0.865	0.951	-5.52		Streptococcus parasanguinis II - 008214
US	challenge	bleeding	000003284	0.14	6.2	0.17	0.866	0.951	-6.07		Streptococcus sp. oral taxon 058 - 003284
US	challenge	bleeding	000010690	-0.331	7.62	-0.161	0.872	0.955	-5.5		Alloprevotella sp. oral taxon 308 - 010690
US	challenge	bleeding	000010793	-0.168	6.49	-0.158	0.875	0.955	-5.94		Prevotella nigrescens - 010793
US	challenge	bleeding	000000812	-0.117	6.25	-0.144	0.886	0.962	-6.06		Streptococcus sp. oral taxon 058 - 000812
US	challenge	bleeding	000002700	0.285	11.2	0.141	0.889	0.962	-5.43		Selenomonas sp. oral taxon 136 - 002700
US	challenge	bleeding	000004334	-0.192	13.5	-0.129	0.898	0.965	-5.55		Veillonella parvula - 004334
US	challenge	bleeding	000004335	0.183	6.66	0.128	0.898	0.965	-5.89		Veillonella rogosae - 004335
US	challenge	bleeding	000010569	0.197	7.06	0.12	0.905	0.969	-5.66		Fusobacterium sp. oral taxon 203 - 010569
US	challenge	bleeding	000007503	-0.284	12.1	-0.113	0.911	0.969	-5.47		Prevotella nanceiensis - 007503
US	challenge	bleeding	000012960	-0.195	9.96	-0.105	0.917	0.969	-5.41		Lachnoanaerobaculum orale - 012960
US	challenge	bleeding	000005573	0.269	11.4	0.103	0.918	0.969	-5.44		Alloprevotella sp. oral taxon 473 - 005573
US	challenge	bleeding	000012313	-0.127	6.57	-0.103	0.919	0.969	-5.86		Streptococcus sp. oral taxon 058 - 012313
US	challenge	bleeding	000007787	0.0969	6.08	0.0934	0.926	0.971	-6.15		Leptotrichia sp. - 007787
US	challenge	bleeding	000005957	0.155	7.1	0.0909	0.928	0.971	-5.64		Haemophilus sp. - 005957
US	challenge	bleeding	000007507	0.278	9.3	0.0881	0.93	0.971	-5.4		Prevotella nanceiensis - 007507
US	challenge	bleeding	000013126	-0.112	6.96	-0.0838	0.934	0.971	-5.68		Actinomyces sp. oral taxon 180 - 013126
US	challenge	bleeding	000003851	0.182	9.17	0.0765	0.939	0.973	-5.4		Prevotella sp. - 003851
US	challenge	bleeding	000005044	-0.0757	6.83	-0.0656	0.948	0.976	-5.75		Fusobacterium sp. - 005044
US	challenge	bleeding	000009935	0.0737	6.54	0.0646	0.949	0.976	-5.89		Lachnoanaerobaculum saburreum - 009935
US	challenge	bleeding	000005755	0.0443	15.4	0.0357	0.972	0.99	-5.69		Haemophilus paraphrohaemolyticus - 005755
US	challenge	bleeding	000012569	0.0645	7.86	0.0351	0.972	0.99	-5.47		Prevotella oulorum - 012569
US	challenge	bleeding	000008166	-0.0538	8.34	-0.0285	0.977	0.99	-5.42		Streptococcus sp. - 008166
US	challenge	bleeding	000005247	-0.0379	8.98	-0.0223	0.982	0.99	-5.4		Fusobacterium nucleatum subsp. vincentii - 005247
US	challenge	bleeding	000000676	-0.0465	7.34	-0.0216	0.983	0.99	-5.57		Parvimonas micra - 000676
US	challenge	bleeding	000012550	-0.0403	7.83	-0.0211	0.983	0.99	-5.47		Neisseria sp. - 012550
US	challenge	bleeding	000003777	-0.0159	8.6	-0.008	0.994	0.995	-5.41		Prevotella veroralis - 003777
US	challenge	bleeding	000011815	-0.00804	6.52	-0.00616	0.995	0.995	-5.91		Porphyromonas pasteri - 011815
US	challenge	plaque	000001918	8.19	9.04	4.91	9.68e-06	0.00279	2.87		Leptotrichia sp. oral taxon 221 - 001918
US	challenge	plaque	000000794	-3.74	6.76	-3.28	0.00188	0.189	-1.31		Streptococcus sp. oral taxon 058 - 000794
US	challenge	plaque	000006411	6.68	10.3	3.19	0.00243	0.189	-1.7		Leptotrichia sp. oral taxon 221 - 006411
US	challenge	plaque	000001415	4.04	8	3.16	0.00263	0.189	-1.6		Fusobacterium sp. - 001415
US	challenge	plaque	000004549	4.07	16.2	2.94	0.00497	0.231	-2.12		Veillonella dispar - 004549
US	challenge	plaque	000005123	-3.9	7.22	-2.9	0.00547	0.231	-2.2		Fusobacterium sp. - 005123
US	challenge	plaque	000012726	3.84	7.4	2.89	0.00562	0.231	-2.22		Prevotella oris - 012726
US	challenge	plaque	000010896	6.69	11.8	2.83	0.00659	0.237	-2.41		Leptotrichia sp. oral taxon 417 - 010896
US	challenge	plaque	000011181	6.3	8.56	2.73	0.0087	0.279	-2.56		Leptotrichia sp. oral taxon 218 - 011181
US	challenge	plaque	000002825	3.16	7	2.64	0.011	0.316	-2.79		Mitsuokella sp. oral taxon 521 - 002825
US	challenge	plaque	000004536	5.12	7.94	2.57	0.013	0.341	-2.87		Lachnospiraceae [G-2] sp. oral taxon 096 - 004536
US	challenge	plaque	000012578	-3.42	7.51	-2.41	0.0197	0.463	-3.2		Prevotella oulorum - 012578
US	challenge	plaque	000011304	3.48	7.04	2.38	0.0209	0.463	-3.32		Alloprevotella tannerae - 011304
US	challenge	plaque	000001717	-5.25	11	-2.33	0.024	0.484	-3.32		Haemophilus sp. - 001717
US	challenge	plaque	000002700	4.96	11.2	2.23	0.0298	0.484	-3.48		Selenomonas sp. oral taxon 136 - 002700
US	challenge	plaque	000003845	3.05	15.9	2.23	0.0304	0.484	-3.54		Prevotella melaninogenica - 003845
US	challenge	plaque	000010227	4.1	9.01	2.2	0.0321	0.484	-3.52		Veillonella dispar - 010227
US	challenge	plaque	000005492	3.23	7.3	2.19	0.0333	0.484	-3.63		Alloprevotella sp. oral taxon 912 - 005492
US	challenge	plaque	000008564	-3.78	8.21	-2.18	0.0337	0.484	-3.56		Streptococcus sp. - 008564
US	challenge	plaque	000010412	2.64	7.07	2.12	0.0391	0.484	-3.82		Fusobacterium sp. - 010412
US	challenge	plaque	000012904	-4.34	8.04	-2.11	0.0398	0.484	-3.68		Kingella oralis - 012904
US	challenge	plaque	000007503	5.88	12.1	2.11	0.0399	0.484	-3.67		Prevotella nanceiensis - 007503
US	challenge	plaque	000009219	2.06	6.39	2.1	0.0403	0.484	-3.96		Prevotella oris - 009219
US	challenge	plaque	000007129	-7.39	9.94	-2.1	0.0407	0.484	-3.69		Rothia mucilaginosa - 007129
US	challenge	plaque	000009051	-3.04	6.9	-2.07	0.0436	0.484	-3.82		Prevotella sp. oral taxon 300 - 009051
US	challenge	plaque	000010562	-3.78	9.29	-2.07	0.0437	0.484	-3.74		Fusobacterium sp. - 010562
US	challenge	plaque	000007224	-4.2	10.7	-2.04	0.0469	0.5	-3.78		Rothia dentocariosa - 007224
US	challenge	plaque	000004330	-3.56	7.01	-1.99	0.0515	0.519	-3.94		Veillonella parvula - 004330
US	challenge	plaque	000005159	-2.75	6.94	-1.98	0.0536	0.519	-4.01		Fusobacterium sp. oral taxon 203 - 005159
US	challenge	plaque	000012960	3.95	9.96	1.97	0.054	0.519	-3.87		Lachnoanaerobaculum orale - 012960
US	challenge	plaque	000005392	-4.32	9.59	-1.95	0.0565	0.525	-3.91		Capnocytophaga sputigena - 005392
US	challenge	plaque	000009247	5.29	9.92	1.92	0.0604	0.544	-3.95		Prevotella sp. - 009247
US	challenge	plaque	000005853	2.61	7.22	1.87	0.0666	0.581	-4.19		Pasteurellaceae unclassified sp. - 005853
US	challenge	plaque	000011094	-2.5	6.97	-1.83	0.0732	0.62	-4.19		Leptotrichia hofstadii - 011094
US	challenge	plaque	000002614	-3.76	9.46	-1.8	0.0778	0.631	-4.11		Corynebacterium durum - 002614
US	challenge	plaque	000012642	-2.74	6.84	-1.78	0.0803	0.631	-4.29		Prevotella oris - 012642
US	challenge	plaque	000003855	3.61	11.7	1.78	0.0811	0.631	-4.15		Prevotella sp. - 003855
US	challenge	plaque	000009081	3.1	13	1.74	0.0877	0.66	-4.22		Prevotella salivae - 009081
US	challenge	plaque	000004627	3.81	10.2	1.73	0.0893	0.66	-4.2		Veillonella parvula - 004627
US	challenge	plaque	000007279	-3.56	10.1	-1.7	0.0952	0.66	-4.24		Rothia aeria - 007279
US	challenge	plaque	000004606	-1.62	6.2	-1.68	0.0992	0.66	-4.66		Veillonella parvula - 004606
US	challenge	plaque	000000574	-2.28	13.2	-1.67	0.101	0.66	-4.34		Gemella morbillorum - 000574
US	challenge	plaque	000013440	2.21	7.32	1.67	0.102	0.66	-4.47		Streptococcus sp. oral taxon 058 - 013440
US	challenge	plaque	000001801	3.12	10.9	1.66	0.103	0.66	-4.3		Solobacterium moorei - 001801
US	challenge	plaque	000004335	-2.58	6.66	-1.64	0.107	0.66	-4.59		Veillonella rogosae - 004335
US	challenge	plaque	000006541	3.4	11.6	1.63	0.109	0.66	-4.34		Atopobium sp. - 006541
US	challenge	plaque	000008217	-2.4	11.4	-1.63	0.109	0.66	-4.35		Streptococcus parasanguinis II - 008217
US	challenge	plaque	000008258	-2.78	11.5	-1.62	0.112	0.66	-4.36		Streptococcus parasanguinis II - 008258
US	challenge	plaque	000005154	-2.71	10.9	-1.61	0.114	0.66	-4.36		Fusobacterium sp. oral taxon 203 - 005154
US	challenge	plaque	000003280	-1.97	16.5	-1.61	0.115	0.66	-4.55		Streptococcus sp. oral taxon 058 - 003280
US	challenge	plaque	000005458	2.19	7.13	1.59	0.119	0.662	-4.69		Alloprevotella rava - 005458
US	challenge	plaque	000011890	-3.01	8.12	-1.58	0.119	0.662	-4.41		Cardiobacterium hominis - 011890
US	challenge	plaque	000004678	3.56	12.4	1.57	0.123	0.666	-4.43		Megasphaera micronuciformis - 004678
US	challenge	plaque	000009340	3.87	9.67	1.54	0.131	0.693	-4.44		Prevotella veroralis - 009340
US	challenge	plaque	000001403	2.05	6.62	1.52	0.135	0.693	-4.86		Fusobacterium sp. - 001403
US	challenge	plaque	000006773	3.74	12.5	1.52	0.135	0.693	-4.49		Actinomyces sp. oral taxon 180 - 006773
US	challenge	plaque	000005854	1.46	6.55	1.49	0.143	0.707	-4.95		Aggregatibacter aphrophilus - 005854
US	challenge	plaque	000000620	2.54	10.9	1.49	0.143	0.707	-4.5		Oribacterium sp. - 000620
US	challenge	plaque	000010486	1.88	6.98	1.48	0.145	0.707	-4.76		Fusobacterium nucleatum subsp. vincentii - 010486
US	challenge	plaque	000005757	1.38	6.37	1.47	0.147	0.707	-5		Haemophilus sp. - 005757
US	challenge	plaque	000012325	-1.52	6.33	-1.45	0.152	0.717	-4.94		Streptococcus sp. oral taxon 058 - 012325
US	challenge	plaque	000005723	3.45	8.12	1.44	0.156	0.723	-4.6		Porphyromonas sp. oral taxon 930 - 005723
US	challenge	plaque	000003044	-2.75	7.68	-1.42	0.162	0.73	-4.62		Parvimonas micra - 003044
US	challenge	plaque	000010439	3.45	12.7	1.42	0.162	0.73	-4.61		Fusobacterium periodonticum - 010439
US	challenge	plaque	000010929	2.3	8.17	1.39	0.17	0.741	-4.77		Leptotrichia sp. oral taxon 417 - 010929
US	challenge	plaque	000005884	1.42	6.43	1.39	0.171	0.741	-5.03		Haemophilus sp. - 005884
US	challenge	plaque	000013381	-1.28	6.12	-1.38	0.172	0.741	-5.11		Streptococcus sp. oral taxon 058 - 013381
US	challenge	plaque	000002898	3.23	10.5	1.36	0.18	0.758	-4.63		Peptostreptococcus stomatis - 002898
US	challenge	plaque	000007183	-3.3	9.59	-1.35	0.182	0.758	-4.64		Porphyromonas catoniae - 007183
US	challenge	plaque	000003284	1.06	6.2	1.34	0.187	0.758	-5.26		Streptococcus sp. oral taxon 058 - 003284
US	challenge	plaque	000009270	3.45	8.87	1.34	0.187	0.758	-4.67		Prevotella veroralis - 009270
US	challenge	plaque	000001537	-2.88	8.1	-1.33	0.19	0.758	-4.69		Porphyromonas endodontalis - 001537
US	challenge	plaque	000006995	-1.84	6.9	-1.31	0.195	0.767	-4.88		Actinomyces sp. oral taxon 180 - 006995
US	challenge	plaque	000009484	2.58	8.06	1.31	0.197	0.767	-4.79		Ottowia sp. oral taxon 894 - 009484
US	challenge	plaque	000007570	-1.43	6.39	-1.27	0.208	0.8	-5.15		Prevotella sp. oral taxon 317 - 007570
US	challenge	plaque	000007127	3.93	12.4	1.23	0.224	0.838	-4.8		Rothia mucilaginosa - 007127
US	challenge	plaque	000005669	1.54	6.54	1.22	0.227	0.838	-5.29		Prevotella intermedia - 005669
US	challenge	plaque	000012549	1.58	6.71	1.22	0.227	0.838	-5.18		Neisseria subflava - 012549
US	challenge	plaque	000007130	-3.35	10.4	-1.21	0.232	0.842	-4.79		Rothia mucilaginosa - 007130
US	challenge	plaque	000009437	2.56	9.79	1.2	0.237	0.842	-4.79		Prevotella veroralis - 009437
US	challenge	plaque	000004959	2.94	8.89	1.2	0.237	0.842	-4.8		Fusobacterium sp. - 004959
US	challenge	plaque	000013126	1.52	6.96	1.18	0.244	0.842	-5.09		Actinomyces sp. oral taxon 180 - 013126
US	challenge	plaque	000003113	-1.84	12.9	-1.18	0.244	0.842	-4.88		Granulicatella adiacens - 003113
US	challenge	plaque	000010845	-1.68	6.68	-1.17	0.249	0.842	-5.2		Pasteurellaceae unclassified sp. - 010845
US	challenge	plaque	000012657	-2.53	8.81	-1.16	0.252	0.842	-4.83		Prevotella oris - 012657
US	challenge	plaque	000003435	-2.18	6.84	-1.15	0.254	0.842	-5.15		Neisseria oralis - 003435
US	challenge	plaque	000012359	-1.97	9.15	-1.15	0.256	0.842	-4.83		Streptococcus sp. oral taxon 058 - 012359
US	challenge	plaque	000013386	-0.937	6.08	-1.15	0.257	0.842	-5.43		Streptococcus parasanguinis II - 013386
US	challenge	plaque	000003851	-2.89	9.17	-1.13	0.264	0.854	-4.85		Prevotella sp. - 003851
US	challenge	plaque	000005958	1.39	6.94	1.1	0.276	0.883	-5.24		Pasteurellaceae unclassified sp. - 005958
US	challenge	plaque	000011824	-2.17	8.26	-1.09	0.279	0.884	-5.02		Porphyromonas pasteri - 011824
US	challenge	plaque	000008566	-1.61	9.62	-1.08	0.287	0.889	-4.89		Streptococcus parasanguinis II - 008566
US	challenge	plaque	000007836	-1.61	6.6	-1.08	0.287	0.889	-5.27		Leptotrichia sp. oral taxon 392 - 007836
US	challenge	plaque	000009946	0.747	6.04	1.06	0.293	0.897	-5.6		Veillonella sp. - 009946
US	challenge	plaque	000005852	1.39	6.69	1.06	0.296	0.897	-5.35		Pasteurellaceae unclassified sp. - 005852
US	challenge	plaque	000008400	-1.19	6.34	-1.03	0.309	0.905	-5.44		Streptococcus sp. oral taxon 058 - 008400
US	challenge	plaque	000005188	-1.26	6.65	-1.02	0.311	0.905	-5.35		Fusobacterium sp. - 005188
US	challenge	plaque	000006215	1.79	7.29	1.01	0.318	0.905	-5.23		Leptotrichia sp. - 006215
US	challenge	plaque	000005897	3	8.74	1.01	0.318	0.905	-4.96		Aggregatibacter sp. - 005897
US	challenge	plaque	000010269	1.9	9.8	1	0.32	0.905	-4.95		Lachnoanaerobaculum umeaense - 010269
US	challenge	plaque	000010649	1.88	8.09	1	0.32	0.905	-5.04		Alloprevotella sp. oral taxon 912 - 010649
US	challenge	plaque	000005454	2.85	9.17	1	0.321	0.905	-4.98		Alloprevotella rava - 005454
US	challenge	plaque	000009310	2.38	9.07	0.973	0.335	0.917	-4.98		Prevotella veroralis - 009310
US	challenge	plaque	000011510	-1.54	11.1	-0.944	0.35	0.917	-5.02		Actinomyces sp. oral taxon 169 - 011510
US	challenge	plaque	000003576	-1.9	8.08	-0.941	0.351	0.917	-5.03		Prevotella denticola - 003576
US	challenge	plaque	000010948	-0.997	6.44	-0.941	0.351	0.917	-5.47		Leptotrichia sp. oral taxon 223 - 010948
US	challenge	plaque	000009950	0.527	5.93	0.94	0.352	0.917	-5.77		Veillonella sp. - 009950
US	challenge	plaque	000011956	-1.89	8.98	-0.938	0.352	0.917	-5.01		Leptotrichia hongkongensis - 011956
US	challenge	plaque	000005506	2.29	12.3	0.928	0.358	0.917	-5.05		Alloprevotella sp. oral taxon 308 - 005506
US	challenge	plaque	000008214	-1.28	13.2	-0.928	0.358	0.917	-5.11		Streptococcus parasanguinis II - 008214
US	challenge	plaque	000008408	-0.706	6.06	-0.922	0.361	0.917	-5.67		Streptococcus sp. oral taxon 058 - 008408
US	challenge	plaque	000008512	-1.61	10.6	-0.914	0.365	0.917	-5.03		Streptococcus sp. - 008512
US	challenge	plaque	000007507	-3.09	9.3	-0.913	0.366	0.917	-5.02		Prevotella nanceiensis - 007507
US	challenge	plaque	000012119	0.812	6.27	0.907	0.369	0.917	-5.64		Streptococcus parasanguinis II - 012119
US	challenge	plaque	000008169	-1.13	6.62	-0.899	0.373	0.917	-5.39		Streptococcus constellatus - 008169
US	challenge	plaque	000008153	0.922	6.62	0.899	0.373	0.917	-5.58		Granulicatella adiacens - 008153
US	challenge	plaque	000008346	1.47	15.1	0.896	0.374	0.917	-5.24		Streptococcus vestibularis - 008346
US	challenge	plaque	000009285	2.14	9.84	0.894	0.376	0.917	-5.03		Prevotella sp. oral taxon 313 - 009285
US	challenge	plaque	000011992	1.99	7.99	0.883	0.381	0.923	-5.11		Leptotrichia sp. oral taxon 212 - 011992
US	challenge	plaque	000004648	-1.45	7.29	-0.868	0.389	0.929	-5.19		Veillonella parvula - 004648
US	challenge	plaque	000012180	-1.46	7.66	-0.865	0.391	0.929	-5.13		Streptococcus sp. - 012180
US	challenge	plaque	000012040	1.35	7	0.86	0.394	0.929	-5.37		Leptotrichia sp. oral taxon 392 - 012040
US	challenge	plaque	000003068	1.58	10.4	0.847	0.401	0.934	-5.07		Abiotrophia defectiva - 003068
US	challenge	plaque	000010995	-1.61	8.73	-0.838	0.406	0.934	-5.09		Leptotrichia sp. - 010995
US	challenge	plaque	000000813	-0.847	6.31	-0.838	0.406	0.934	-5.65		Streptococcus sp. oral taxon 058 - 000813
US	challenge	plaque	000009464	-1.01	6.52	-0.833	0.409	0.934	-5.5		Prevotella veroralis - 009464
US	challenge	plaque	000007182	-2.18	8.84	-0.821	0.415	0.942	-5.09		Porphyromonas pasteri - 007182
US	challenge	plaque	000005896	2.32	8.53	0.803	0.426	0.943	-5.15		Aggregatibacter sp. oral taxon 898 - 005896
US	challenge	plaque	000010766	2.57	11.8	0.783	0.437	0.943	-5.14		Prevotella pallens - 010766
US	challenge	plaque	000000615	1.44	9.83	0.779	0.439	0.943	-5.11		Corynebacterium matruchotii - 000615
US	challenge	plaque	000005885	-1.26	7.49	-0.773	0.443	0.943	-5.27		Haemophilus sp. - 005885
US	challenge	plaque	000009839	2.35	12	0.773	0.443	0.943	-5.15		Prevotella veroralis - 009839
US	challenge	plaque	000002640	-1.3	7.31	-0.772	0.444	0.943	-5.25		Peptostreptococcaceae [XI][G-9] [Eubacterium] brachy - 002640
US	challenge	plaque	000003327	1.38	7.66	0.758	0.452	0.943	-5.22		Streptococcus parasanguinis II - 003327
US	challenge	plaque	000005364	1.44	7.8	0.758	0.452	0.943	-5.27		Capnocytophaga sp. oral taxon 412 - 005364
US	challenge	plaque	000012090	1.17	6.97	0.749	0.457	0.943	-5.37		Streptococcus parasanguinis II - 012090
US	challenge	plaque	000010955	1.01	6.84	0.738	0.464	0.943	-5.47		Leptotrichia sp. oral taxon 225 - 010955
US	challenge	plaque	000005760	2.11	10.6	0.738	0.464	0.943	-5.14		Haemophilus paraphrohaemolyticus - 005760
US	challenge	plaque	000009489	-1.72	6.57	-0.737	0.464	0.943	-5.59		Neisseria flava - 009489
US	challenge	plaque	000011044	-0.702	6.25	-0.733	0.467	0.943	-5.74		Leptotrichia shahii - 011044
US	challenge	plaque	000005548	1.29	7.13	0.723	0.473	0.943	-5.47		Alloprevotella sp. oral taxon 914 - 005548
US	challenge	plaque	000003958	1.68	11.1	0.718	0.476	0.943	-5.16		Prevotella sp. - 003958
US	challenge	plaque	000005957	1.18	7.1	0.698	0.489	0.943	-5.43		Haemophilus sp. - 005957
US	challenge	plaque	000011342	-0.973	6.63	-0.697	0.489	0.943	-5.63		Tannerella sp. oral taxon 286 - 011342
US	challenge	plaque	000004384	-1.24	12.9	-0.693	0.492	0.943	-5.27		Veillonella dispar - 004384
US	challenge	plaque	000009863	-1.41	8.62	-0.69	0.493	0.943	-5.18		Capnocytophaga granulosa - 009863
US	challenge	plaque	000004386	0.638	6.27	0.689	0.494	0.943	-5.78		Veillonella dispar - 004386
US	challenge	plaque	000010020	-0.843	6.84	-0.682	0.499	0.943	-5.53		Veillonella parvula - 010020
US	challenge	plaque	000006661	-1.11	7.42	-0.681	0.499	0.943	-5.33		Campylobacter concisus - 006661
US	challenge	plaque	000009358	1.51	10.6	0.68	0.5	0.943	-5.17		Prevotella sp. - 009358
US	challenge	plaque	000010828	-1.99	9.37	-0.675	0.503	0.943	-5.19		Aggregatibacter aphrophilus - 010828
US	challenge	plaque	000003287	-0.983	12.4	-0.67	0.506	0.943	-5.24		Streptococcus sp. oral taxon 058 - 003287
US	challenge	plaque	000010044	0.946	6.93	0.668	0.507	0.943	-5.47		Veillonella dispar - 010044
US	challenge	plaque	000004333	-0.613	6.09	-0.665	0.509	0.943	-5.86		Veillonella parvula - 004333
US	challenge	plaque	000008277	1.05	6.57	0.664	0.51	0.943	-5.66		Streptococcus downei - 008277
US	challenge	plaque	000010870	1.41	8.33	0.66	0.512	0.943	-5.26		Leptotrichia wadei - 010870
US	challenge	plaque	000012283	1.2	9.86	0.657	0.514	0.943	-5.18		Streptococcus vestibularis - 012283
US	challenge	plaque	000007675	1.54	8.88	0.65	0.518	0.945	-5.2		Leptotrichia sp. oral taxon 215 - 007675
US	challenge	plaque	000012365	-0.492	6.11	-0.635	0.528	0.948	-5.87		Streptococcus sp. oral taxon 058 - 012365
US	challenge	plaque	000008435	-1.01	7.22	-0.63	0.532	0.948	-5.4		Streptococcus sp. oral taxon 058 - 008435
US	challenge	plaque	000012965	0.805	6.87	0.629	0.532	0.948	-5.52		Veillonella parvula - 012965
US	challenge	plaque	000012101	0.482	6.08	0.628	0.533	0.948	-5.91		Streptococcus parasanguinis II - 012101
US	challenge	plaque	000005971	0.85	6.95	0.619	0.539	0.948	-5.5		Haemophilus sp. - 005971
US	challenge	plaque	000007743	1.63	8.56	0.618	0.54	0.948	-5.21		Leptotrichia sp. oral taxon 212 - 007743
US	challenge	plaque	000010632	-1.3	8.51	-0.597	0.553	0.961	-5.21		Fusobacterium nucleatum subsp. vincentii - 010632
US	challenge	plaque	000012550	1.19	7.83	0.596	0.554	0.961	-5.29		Neisseria sp. - 012550
US	challenge	plaque	000012020	-1.36	8.49	-0.583	0.562	0.963	-5.29		Leptotrichia sp. oral taxon 392 - 012020
US	challenge	plaque	000008761	-1.19	10.1	-0.579	0.565	0.963	-5.22		Lautropia mirabilis - 008761
US	challenge	plaque	000012492	-1.43	10.5	-0.567	0.573	0.963	-5.23		Neisseria sp. - 012492
US	challenge	plaque	000005247	-1.03	8.98	-0.559	0.579	0.963	-5.22		Fusobacterium nucleatum subsp. vincentii - 005247
US	challenge	plaque	000005928	-1.07	12.1	-0.555	0.581	0.963	-5.28		Aggregatibacter sp. - 005928
US	challenge	plaque	000010017	0.56	6.57	0.551	0.584	0.963	-5.77		Veillonella parvula - 010017
US	challenge	plaque	000007574	1.17	7.31	0.55	0.585	0.963	-5.59		Prevotella sp. - 007574
US	challenge	plaque	000010452	-0.875	7.52	-0.546	0.588	0.963	-5.41		Fusobacterium nucleatum subsp. vincentii - 010452
US	challenge	plaque	000001351	0.952	7.75	0.539	0.592	0.963	-5.43		Capnocytophaga sp. oral taxon 338 - 001351
US	challenge	plaque	000000678	0.916	7.75	0.533	0.596	0.963	-5.33		Mogibacterium vescum - 000678
US	challenge	plaque	000011018	-1.24	7.72	-0.529	0.599	0.963	-5.34		Leptotrichia shahii - 011018
US	challenge	plaque	000011377	0.878	13.5	0.525	0.602	0.963	-5.36		Actinomyces sp. oral taxon 180 - 011377
US	challenge	plaque	000008899	-0.824	7.01	-0.521	0.605	0.963	-5.63		Neisseria sp. - 008899
US	challenge	plaque	000012869	-1.16	8.54	-0.52	0.605	0.963	-5.29		Kingella sp. oral taxon 012 - 012869
US	challenge	plaque	000008830	1.16	10.8	0.51	0.612	0.963	-5.25		Neisseria sp. - 008830
US	challenge	plaque	000008062	-0.722	6.89	-0.506	0.615	0.963	-5.59		Selenomonas dianae - 008062
US	challenge	plaque	000005543	1.55	10.2	0.499	0.62	0.963	-5.25		Alloprevotella sp. oral taxon 914 - 005543
US	challenge	plaque	000010362	0.997	9.92	0.497	0.622	0.963	-5.25		Capnocytophaga leadbetteri - 010362
US	challenge	plaque	000003783	1.48	12.4	0.484	0.631	0.963	-5.32		Prevotella veroralis - 003783
US	challenge	plaque	000006013	-0.971	8.24	-0.484	0.631	0.963	-5.29		Leptotrichia sp. oral taxon 219 - 006013
US	challenge	plaque	000008434	-0.774	7.27	-0.482	0.632	0.963	-5.42		Streptococcus sp. oral taxon 058 - 008434
US	challenge	plaque	000004481	-1.15	9.27	-0.479	0.634	0.963	-5.25		Veillonella dispar - 004481
US	challenge	plaque	000007868	0.606	6.64	0.464	0.644	0.963	-5.8		Leptotrichia sp. oral taxon 212 - 007868
US	challenge	plaque	000000676	1.01	7.34	0.461	0.647	0.963	-5.47		Parvimonas micra - 000676
US	challenge	plaque	000003777	0.974	8.6	0.458	0.649	0.963	-5.27		Prevotella veroralis - 003777
US	challenge	plaque	000012537	-0.869	7.82	-0.453	0.653	0.963	-5.35		Neisseria subflava - 012537
US	challenge	plaque	000005754	-0.557	6.47	-0.451	0.654	0.963	-5.79		Haemophilus sp. - 005754
US	challenge	plaque	000006122	-0.554	6.6	-0.441	0.661	0.963	-5.72		Leptotrichia goodfellowii - 006122
US	challenge	plaque	000010793	-0.507	6.49	-0.44	0.662	0.963	-5.79		Prevotella nigrescens - 010793
US	challenge	plaque	000008038	-0.746	9.08	-0.435	0.666	0.963	-5.29		Selenomonas sp. oral taxon 126 - 008038
US	challenge	plaque	000008883	0.939	8.49	0.43	0.669	0.963	-5.3		Neisseria subflava - 008883
US	challenge	plaque	000008085	-0.801	9.61	-0.429	0.67	0.963	-5.27		Bergeyella sp. oral taxon 322 - 008085
US	challenge	plaque	000007184	-1.25	12.9	-0.426	0.672	0.963	-5.37		Porphyromonas pasteri - 007184
US	challenge	plaque	000006660	0.626	11.3	0.418	0.678	0.963	-5.3		Campylobacter sp. - 006660
US	challenge	plaque	000011469	-0.8	8.35	-0.414	0.68	0.963	-5.29		Actinomyces naeslundii - 011469
US	challenge	plaque	000002678	0.478	6.45	0.412	0.682	0.963	-5.87		Selenomonas flueggei - 002678
US	challenge	plaque	000012313	0.508	6.57	0.406	0.687	0.963	-5.78		Streptococcus sp. oral taxon 058 - 012313
US	challenge	plaque	000007983	-0.715	8.18	-0.399	0.692	0.963	-5.34		Selenomonas sputigena - 007983
US	challenge	plaque	000001401	0.615	7.02	0.399	0.692	0.963	-5.64		Peptococcus sp. oral taxon 167 - 001401
US	challenge	plaque	000000762	0.771	7.92	0.391	0.698	0.963	-5.34		Streptococcus sp. oral taxon 058 - 000762
US	challenge	plaque	000005630	-0.822	9.01	-0.39	0.698	0.963	-5.28		Prevotella nigrescens - 005630
US	challenge	plaque	000008216	-0.52	11.2	-0.373	0.711	0.963	-5.32		Streptococcus parasanguinis II - 008216
US	challenge	plaque	000007677	0.861	10	0.37	0.713	0.963	-5.29		Leptotrichia sp. oral taxon 215 - 007677
US	challenge	plaque	000005190	0.485	6.55	0.367	0.715	0.963	-5.78		Fusobacterium sp. - 005190
US	challenge	plaque	000003961	0.803	14.2	0.367	0.715	0.963	-5.47		Prevotella sp. - 003961
US	challenge	plaque	000011073	-0.714	7.56	-0.359	0.721	0.963	-5.43		Leptotrichia wadei - 011073
US	challenge	plaque	000010492	-0.589	9.31	-0.354	0.725	0.963	-5.29		Fusobacterium sp. - 010492
US	challenge	plaque	000000341	0.569	7.17	0.35	0.727	0.963	-5.5		Streptococcus sp. oral taxon 058 - 000341
US	challenge	plaque	000002731	-0.602	7.36	-0.347	0.73	0.963	-5.52		Selenomonas noxia - 002731
US	challenge	plaque	000008403	-0.474	7.26	-0.343	0.733	0.963	-5.47		Streptococcus sp. oral taxon 058 - 008403
US	challenge	plaque	000007784	-0.448	6.45	-0.34	0.735	0.963	-5.87		Leptotrichia sp. - 007784
US	challenge	plaque	000005187	0.641	9.48	0.338	0.737	0.963	-5.3		Fusobacterium sp. - 005187
US	challenge	plaque	000008467	-0.466	10.8	-0.337	0.738	0.963	-5.32		Streptococcus sp. oral taxon 058 - 008467
US	challenge	plaque	000008853	0.851	14.7	0.336	0.738	0.963	-5.5		Neisseria subflava - 008853
US	challenge	plaque	000009957	-0.35	6.48	-0.331	0.742	0.963	-5.86		Lachnoanaerobaculum sp. - 009957
US	challenge	plaque	000013423	-0.349	6.29	-0.323	0.748	0.963	-5.9		Veillonella parvula - 013423
US	challenge	plaque	000012326	-0.316	6.09	-0.322	0.749	0.963	-6.04		Streptococcus sp. oral taxon 058 - 012326
US	challenge	plaque	000009850	-0.627	8.09	-0.315	0.754	0.963	-5.38		Capnocytophaga gingivalis - 009850
US	challenge	plaque	000009785	-0.505	7.19	-0.31	0.758	0.963	-5.5		Eikenella corrodens - 009785
US	challenge	plaque	000004845	-0.454	7.18	-0.305	0.762	0.963	-5.57		Capnocytophaga leadbetteri - 004845
US	challenge	plaque	000008166	0.599	8.34	0.296	0.768	0.963	-5.33		Streptococcus sp. - 008166
US	challenge	plaque	000011680	-0.524	7.54	-0.296	0.768	0.963	-5.45		Actinomyces sp. oral taxon 178 - 011680
US	challenge	plaque	000009935	0.333	6.54	0.284	0.777	0.963	-5.83		Lachnoanaerobaculum saburreum - 009935
US	challenge	plaque	000010007	-0.209	6.04	-0.28	0.78	0.963	-6.04		Veillonella parvula - 010007
US	challenge	plaque	000004336	-0.701	8.74	-0.278	0.782	0.963	-5.31		Veillonella parvula - 004336
US	challenge	plaque	000001735	0.306	6.5	0.273	0.786	0.963	-5.88		Haemophilus sp. - 001735
US	challenge	plaque	000005573	0.758	11.4	0.267	0.791	0.963	-5.35		Alloprevotella sp. oral taxon 473 - 005573
US	challenge	plaque	000005755	-0.356	15.4	-0.264	0.793	0.963	-5.58		Haemophilus paraphrohaemolyticus - 005755
US	challenge	plaque	000012159	0.501	7.86	0.263	0.794	0.963	-5.38		Streptococcus parasanguinis II - 012159
US	challenge	plaque	000008433	-0.335	6.4	-0.258	0.797	0.963	-5.9		Streptococcus sp. oral taxon 058 - 008433
US	challenge	plaque	000003264	0.246	6.29	0.257	0.799	0.963	-6		Streptococcus sp. oral taxon 058 - 003264
US	challenge	plaque	000005756	-0.637	8.62	-0.254	0.8	0.963	-5.34		Haemophilus sp. - 005756
US	challenge	plaque	000004252	-0.707	9.91	-0.251	0.803	0.963	-5.32		Veillonella sp. oral taxon 780 - 004252
US	challenge	plaque	000008301	0.401	6.88	0.242	0.81	0.963	-5.65		Streptococcus mutans - 008301
US	challenge	plaque	000008399	0.324	6.91	0.241	0.81	0.963	-5.67		Streptococcus sp. oral taxon 058 - 008399
US	challenge	plaque	000009890	0.584	8.53	0.238	0.813	0.963	-5.33		Stomatobaculum longum - 009890
US	challenge	plaque	000009511	-0.37	7.05	-0.235	0.815	0.963	-5.56		Prevotella sp. - 009511
US	challenge	plaque	000004291	0.45	8.8	0.234	0.816	0.963	-5.32		Veillonella sp. - 004291
US	challenge	plaque	000013282	0.39	8.3	0.211	0.834	0.974	-5.36		Campylobacter rectus - 013282
US	challenge	plaque	000011323	-0.316	7.39	-0.21	0.834	0.974	-5.63		Tannerella sp. oral taxon 286 - 011323
US	challenge	plaque	000005044	-0.258	6.83	-0.208	0.836	0.974	-5.67		Fusobacterium sp. - 005044
US	challenge	plaque	000008533	0.335	7.54	0.204	0.839	0.974	-5.44		Streptococcus sp. oral taxon 058 - 008533
US	challenge	plaque	000013435	0.196	6.34	0.193	0.848	0.98	-5.94		Veillonella dispar - 013435
US	challenge	plaque	000001264	-0.411	9.14	-0.178	0.859	0.986	-5.33		Stomatobaculum sp. oral taxon 097 - 001264
US	challenge	plaque	000013445	-0.175	6.42	-0.178	0.86	0.986	-5.95		Streptococcus sp. oral taxon 058 - 013445
US	challenge	plaque	000004677	0.296	8.42	0.166	0.869	0.988	-5.36		Dialister invisus - 004677
US	challenge	plaque	000005759	0.24	7.37	0.133	0.894	0.988	-5.5		Haemophilus paraphrohaemolyticus - 005759
US	challenge	plaque	000005972	-0.23	7.73	-0.132	0.896	0.988	-5.42		Pasteurellaceae unclassified sp. - 005972
US	challenge	plaque	000004331	0.249	12.8	0.131	0.896	0.988	-5.43		Veillonella rogosae - 004331
US	challenge	plaque	000007811	-0.114	6.16	-0.131	0.896	0.988	-6.06		Leptotrichia sp. oral taxon 212 - 007811
US	challenge	plaque	000010690	0.256	7.62	0.123	0.903	0.988	-5.49		Alloprevotella sp. oral taxon 308 - 010690
US	challenge	plaque	000008991	0.204	6.74	0.121	0.904	0.988	-5.77		Prevotella oulorum - 008991
US	challenge	plaque	000010569	-0.211	7.06	-0.12	0.905	0.988	-5.59		Fusobacterium sp. oral taxon 203 - 010569
US	challenge	plaque	000008854	0.309	7.91	0.116	0.908	0.988	-5.52		Neisseria subflava - 008854
US	challenge	plaque	000008488	0.171	11.4	0.116	0.908	0.988	-5.38		Streptococcus sp. - 008488
US	challenge	plaque	000007787	-0.121	6.08	-0.109	0.913	0.988	-6.09		Leptotrichia sp. - 007787
US	challenge	plaque	000010978	-0.243	7.8	-0.108	0.915	0.988	-5.46		Leptotrichia sp. oral taxon 225 - 010978
US	challenge	plaque	000004334	-0.167	13.5	-0.103	0.918	0.988	-5.48		Veillonella parvula - 004334
US	challenge	plaque	000007891	-0.131	6.29	-0.1	0.921	0.988	-6.01		Leptotrichia sp. - 007891
US	challenge	plaque	000008396	0.15	10	0.0957	0.924	0.988	-5.35		Streptococcus sp. oral taxon 058 - 008396
US	challenge	plaque	000010045	-0.111	6.76	-0.088	0.93	0.988	-5.69		Veillonella dispar - 010045
US	challenge	plaque	000000812	0.0725	6.25	0.085	0.933	0.988	-6.02		Streptococcus sp. oral taxon 058 - 000812
US	challenge	plaque	000004290	0.14	9.72	0.0833	0.934	0.988	-5.34		Veillonella sp. - 004290
US	challenge	plaque	000009456	-0.179	11.2	-0.0825	0.935	0.988	-5.38		Prevotella sp. - 009456
US	challenge	plaque	000011815	-0.11	6.52	-0.0803	0.936	0.988	-5.86		Porphyromonas pasteri - 011815
US	challenge	plaque	000008402	-0.103	6.92	-0.0799	0.937	0.988	-5.68		Streptococcus sp. oral taxon 058 - 008402
US	challenge	plaque	000003116	-0.149	7.77	-0.0761	0.94	0.988	-5.42		Granulicatella adiacens - 003116
US	challenge	plaque	000012290	0.136	10.8	0.0751	0.94	0.988	-5.36		Streptococcus vestibularis - 012290
US	challenge	plaque	000004300	0.0521	6.12	0.0657	0.948	0.988	-6.06		Veillonella sp. - 004300
US	challenge	plaque	000003118	-0.0903	6.85	-0.0654	0.948	0.988	-5.66		Granulicatella adiacens - 003118
US	challenge	plaque	000002262	-0.0658	6.43	-0.0593	0.953	0.988	-5.99		Porphyromonas pasteri - 002262
US	challenge	plaque	000000791	-0.055	6.27	-0.0554	0.956	0.988	-5.98		Streptococcus sp. oral taxon 058 - 000791
US	challenge	plaque	000003436	-0.116	7.41	-0.0546	0.957	0.988	-5.51		Neisseria oralis - 003436
US	challenge	plaque	000003086	0.123	11	0.0462	0.963	0.989	-5.37		Granulicatella elegans - 003086
US	challenge	plaque	000007571	-0.0852	8.05	-0.0437	0.965	0.989	-5.41		Prevotella sp. oral taxon 317 - 007571
US	challenge	plaque	000008143	-0.0548	7.55	-0.0361	0.971	0.989	-5.49		Granulicatella adiacens - 008143
US	challenge	plaque	000004938	-0.0586	9.72	-0.0315	0.975	0.989	-5.35		Ruminococcaceae [G-1] sp. oral taxon 075 - 004938
US	challenge	plaque	000008786	0.0847	8.48	0.0294	0.977	0.989	-5.4		Neisseria subflava - 008786
US	challenge	plaque	000012804	0.0599	11.1	0.0263	0.979	0.989	-5.37		Kingella sp. oral taxon 012 - 012804
US	challenge	plaque	000003496	0.0118	13.5	0.00562	0.996	0.996	-5.48		Neisseria flava - 003496
US	challenge	plaque	000008994	-0.0096	7	-0.00561	0.996	0.996	-5.68		Prevotella oulorum - 008994
US	challenge	plaque	000012569	0.011	7.86	0.00559	0.996	0.996	-5.41		Prevotella oulorum - 012569
PL	challenge	bleeding	000003845	-8.01	8.58	-4.83	1.39e-05	0.00217	2.23		Prevotella melaninogenica - 003845
PL	challenge	bleeding	000003287	-5.86	7.08	-4.81	1.51e-05	0.00217	2.77		Streptococcus sp. oral taxon 058 - 003287
PL	challenge	bleeding	000004938	7.67	8.7	4.2	0.000114	0.011	0.735		Ruminococcaceae [G-1] sp. oral taxon 075 - 004938
PL	challenge	bleeding	000010452	7.74	9.55	3.66	0.00063	0.0426	-0.928		Fusobacterium nucleatum subsp. vincentii - 010452
PL	challenge	bleeding	000010269	7.86	9.52	3.6	0.000739	0.0426	-0.895		Lachnoanaerobaculum umeaense - 010269
PL	challenge	bleeding	000009839	-5.17	6.88	-3.49	0.00104	0.0499	-0.809		Prevotella veroralis - 009839
PL	challenge	bleeding	000006122	5.4	7.8	3.41	0.00131	0.0505	-1.05		Leptotrichia goodfellowii - 006122
PL	challenge	bleeding	000003958	-4.28	6.8	-3.39	0.0014	0.0505	-1.06		Prevotella sp. - 003958
PL	challenge	bleeding	000008761	9.19	11.7	3.23	0.00219	0.0693	-1.88		Lautropia mirabilis - 008761
PL	challenge	bleeding	000004300	-4.13	6.99	-3.2	0.00241	0.0693	-1.52		Veillonella sp. - 004300
PL	challenge	bleeding	000008143	-3.26	6.79	-3.14	0.00285	0.0703	-1.66		Granulicatella adiacens - 008143
PL	challenge	bleeding	000007183	9.72	11	3.13	0.00293	0.0703	-2.05		Porphyromonas catoniae - 007183
PL	challenge	bleeding	000008153	-2.83	6.46	-3.01	0.00408	0.0904	-2.03		Granulicatella adiacens - 008153
PL	challenge	bleeding	000005154	6.45	13.5	2.86	0.00616	0.124	-2.49		Fusobacterium sp. oral taxon 203 - 005154
PL	challenge	bleeding	000012090	-2.97	6.58	-2.85	0.00644	0.124	-2.4		Streptococcus parasanguinis II - 012090
PL	challenge	bleeding	000012020	6.84	9.32	2.74	0.00847	0.153	-2.66		Leptotrichia sp. oral taxon 392 - 012020
PL	challenge	bleeding	000008854	-2.34	6.4	-2.67	0.0102	0.173	-2.87		Neisseria subflava - 008854
PL	challenge	bleeding	000008403	-2.71	6.68	-2.63	0.0113	0.173	-2.84		Streptococcus sp. oral taxon 058 - 008403
PL	challenge	bleeding	000010766	-2.5	6.34	-2.63	0.0114	0.173	-2.97		Prevotella pallens - 010766
PL	challenge	bleeding	000008488	-4.9	9.89	-2.56	0.0137	0.186	-3.07		Streptococcus sp. - 008488
PL	challenge	bleeding	000009219	-3.19	6.59	-2.54	0.0142	0.186	-3.05		Prevotella oris - 009219
PL	challenge	bleeding	000002262	2.87	6.87	2.54	0.0142	0.186	-2.98		Porphyromonas pasteri - 002262
PL	challenge	bleeding	000000791	-2.49	6.38	-2.44	0.0184	0.23	-3.34		Streptococcus sp. oral taxon 058 - 000791
PL	challenge	bleeding	000011890	5.62	11.6	2.42	0.0193	0.232	-3.26		Cardiobacterium hominis - 011890
PL	challenge	bleeding	000008038	5.81	9.38	2.36	0.0225	0.238	-3.32		Selenomonas sp. oral taxon 126 - 008038
PL	challenge	bleeding	000007130	-3.44	6.66	-2.35	0.0231	0.238	-3.45		Rothia mucilaginosa - 007130
PL	challenge	bleeding	000006773	-2.02	6.41	-2.34	0.0234	0.238	-3.56		Actinomyces sp. oral taxon 180 - 006773
PL	challenge	bleeding	000004333	3.51	6.58	2.33	0.0239	0.238	-3.53		Veillonella parvula - 004333
PL	challenge	bleeding	000009456	-7.93	10.4	-2.33	0.024	0.238	-3.39		Prevotella sp. - 009456
PL	challenge	bleeding	000008216	-4.81	13	-2.32	0.0248	0.238	-3.39		Streptococcus parasanguinis II - 008216
PL	challenge	bleeding	000003961	-4.85	7.29	-2.21	0.0316	0.291	-3.56		Prevotella sp. - 003961
PL	challenge	bleeding	000011956	-5.88	13	-2.18	0.0339	0.291	-3.58		Leptotrichia hongkongensis - 011956
PL	challenge	bleeding	000006660	-3.8	7.68	-2.17	0.0348	0.291	-3.59		Campylobacter sp. - 006660
PL	challenge	bleeding	000004386	-4.65	9.22	-2.17	0.0349	0.291	-3.62		Veillonella dispar - 004386
PL	challenge	bleeding	000000762	-2.61	6.91	-2.15	0.0365	0.291	-3.73		Streptococcus sp. oral taxon 058 - 000762
PL	challenge	bleeding	000005188	3.31	7.88	2.15	0.0367	0.291	-3.64		Fusobacterium sp. - 005188
PL	challenge	bleeding	000009285	3.14	6.6	2.13	0.038	0.291	-3.88		Prevotella sp. oral taxon 313 - 009285
PL	challenge	bleeding	000012537	-1.77	6.27	-2.13	0.0384	0.291	-4.03		Neisseria subflava - 012537
PL	challenge	bleeding	000009950	-1.97	6.45	-2.1	0.0406	0.292	-4.01		Veillonella sp. - 009950
PL	challenge	bleeding	000013435	-1.29	6.13	-2.08	0.0433	0.292	-4.16		Veillonella dispar - 013435
PL	challenge	bleeding	000001918	-2.56	6.82	-2.07	0.0436	0.292	-3.91		Leptotrichia sp. oral taxon 221 - 001918
PL	challenge	bleeding	000005884	-1.65	6.36	-2.07	0.0438	0.292	-4.1		Haemophilus sp. - 005884
PL	challenge	bleeding	000005543	3.48	7.99	2.07	0.0441	0.292	-3.76		Alloprevotella sp. oral taxon 914 - 005543
PL	challenge	bleeding	000004384	-3.98	15.7	-2.06	0.0449	0.292	-3.75		Veillonella dispar - 004384
PL	challenge	bleeding	000007983	5	8.7	2.04	0.0464	0.292	-3.77		Selenomonas sputigena - 007983
PL	challenge	bleeding	000005723	-3.55	7.58	-2.04	0.0467	0.292	-3.83		Porphyromonas sp. oral taxon 930 - 005723
PL	challenge	bleeding	000000794	-1.91	6.62	-2.03	0.0476	0.292	-4.05		Streptococcus sp. oral taxon 058 - 000794
PL	challenge	bleeding	000012159	-2.3	6.74	-2	0.051	0.302	-4.05		Streptococcus parasanguinis II - 012159
PL	challenge	bleeding	000009946	-2.8	6.79	-2	0.0514	0.302	-4.03		Veillonella sp. - 009946
PL	challenge	bleeding	000010044	-2.71	6.68	-1.93	0.0599	0.345	-4.19		Veillonella dispar - 010044
PL	challenge	bleeding	000013282	3.36	8.82	1.9	0.0634	0.354	-3.98		Campylobacter rectus - 013282
PL	challenge	bleeding	000008467	-2.43	6.76	-1.89	0.0653	0.354	-4.23		Streptococcus sp. oral taxon 058 - 008467
PL	challenge	bleeding	000004648	-4.46	10.7	-1.88	0.0659	0.354	-3.99		Veillonella parvula - 004648
PL	challenge	bleeding	000004290	-4.13	11.3	-1.88	0.0664	0.354	-4		Veillonella sp. - 004290
PL	challenge	bleeding	000007784	3.16	7.16	1.86	0.0696	0.365	-4.17		Leptotrichia sp. - 007784
PL	challenge	bleeding	000005458	-1.74	6.27	-1.81	0.0766	0.381	-4.58		Alloprevotella rava - 005458
PL	challenge	bleeding	000012040	3.3	7.89	1.81	0.0767	0.381	-4.16		Leptotrichia sp. oral taxon 392 - 012040
PL	challenge	bleeding	000008346	-4.48	8.15	-1.8	0.0781	0.381	-4.1		Streptococcus vestibularis - 008346
PL	challenge	bleeding	000005454	-1.6	6.29	-1.79	0.0795	0.381	-4.61		Alloprevotella rava - 005454
PL	challenge	bleeding	000006411	-2.81	7.29	-1.79	0.0796	0.381	-4.24		Leptotrichia sp. oral taxon 221 - 006411
PL	challenge	bleeding	000000812	-1.47	6.41	-1.78	0.0807	0.381	-4.56		Streptococcus sp. oral taxon 058 - 000812
PL	challenge	bleeding	000008434	-2.68	7.22	-1.76	0.0845	0.387	-4.25		Streptococcus sp. oral taxon 058 - 008434
PL	challenge	bleeding	000008396	-3.43	9.26	-1.76	0.0852	0.387	-4.14		Streptococcus sp. oral taxon 058 - 008396
PL	challenge	bleeding	000013445	-1.3	6.21	-1.75	0.0859	0.387	-4.67		Streptococcus sp. oral taxon 058 - 013445
PL	challenge	bleeding	000013423	-2.18	6.67	-1.75	0.0873	0.387	-4.49		Veillonella parvula - 013423
PL	challenge	bleeding	000011824	4.9	9.64	1.73	0.09	0.388	-4.17		Porphyromonas pasteri - 011824
PL	challenge	bleeding	000012101	-1.85	6.6	-1.73	0.0902	0.388	-4.55		Streptococcus parasanguinis II - 012101
PL	challenge	bleeding	000008400	-2.32	6.98	-1.7	0.0949	0.393	-4.43		Streptococcus sp. oral taxon 058 - 008400
PL	challenge	bleeding	000007571	4.52	8.71	1.7	0.0951	0.393	-4.25		Prevotella sp. oral taxon 317 - 007571
PL	challenge	bleeding	000000620	-1.48	6.27	-1.69	0.0974	0.393	-4.74		Oribacterium sp. - 000620
PL	challenge	bleeding	000003327	-1.3	6.15	-1.67	0.102	0.393	-4.82		Streptococcus parasanguinis II - 003327
PL	challenge	bleeding	000012119	-1.67	6.62	-1.67	0.102	0.393	-4.66		Streptococcus parasanguinis II - 012119
PL	challenge	bleeding	000012325	-1.44	6.7	-1.66	0.102	0.393	-4.62		Streptococcus sp. oral taxon 058 - 012325
PL	challenge	bleeding	000000341	-2.77	7.5	-1.65	0.104	0.393	-4.33		Streptococcus sp. oral taxon 058 - 000341
PL	challenge	bleeding	000010978	2.7	7.31	1.65	0.106	0.393	-4.44		Leptotrichia sp. oral taxon 225 - 010978
PL	challenge	bleeding	000011323	4.8	9.7	1.64	0.107	0.393	-4.27		Tannerella sp. oral taxon 286 - 011323
PL	challenge	bleeding	000009511	-2.51	7.14	-1.64	0.108	0.393	-4.48		Prevotella sp. - 009511
PL	challenge	bleeding	000007182	-3.38	7.71	-1.64	0.108	0.393	-4.36		Porphyromonas pasteri - 007182
PL	challenge	bleeding	000007503	-2.08	6.8	-1.64	0.108	0.393	-4.6		Prevotella nanceiensis - 007503
PL	challenge	bleeding	000012904	-4.99	11.5	-1.61	0.115	0.406	-4.3		Kingella oralis - 012904
PL	challenge	bleeding	000007675	-2.04	6.76	-1.6	0.115	0.406	-4.68		Leptotrichia sp. oral taxon 215 - 007675
PL	challenge	bleeding	000004252	-4.24	8.38	-1.6	0.115	0.406	-4.33		Veillonella sp. oral taxon 780 - 004252
PL	challenge	bleeding	000003496	4.22	14.7	1.59	0.118	0.411	-4.35		Neisseria flava - 003496
PL	challenge	bleeding	000008085	3.45	10.1	1.58	0.121	0.417	-4.33		Bergeyella sp. oral taxon 322 - 008085
PL	challenge	bleeding	000004549	-4.47	9.6	-1.54	0.13	0.439	-4.37		Veillonella dispar - 004549
PL	challenge	bleeding	000003280	-2.31	15	-1.52	0.134	0.445	-4.43		Streptococcus sp. oral taxon 058 - 003280
PL	challenge	bleeding	000005573	-4.31	8.65	-1.52	0.134	0.445	-4.41		Alloprevotella sp. oral taxon 473 - 005573
PL	challenge	bleeding	000004536	-1.19	6.23	-1.49	0.142	0.463	-5.08		Lachnospiraceae [G-2] sp. oral taxon 096 - 004536
PL	challenge	bleeding	000010562	4.02	11.3	1.47	0.147	0.468	-4.44		Fusobacterium sp. - 010562
PL	challenge	bleeding	000010227	-1.87	6.42	-1.47	0.147	0.468	-5.01		Veillonella dispar - 010227
PL	challenge	bleeding	000008533	-1.79	7.17	-1.47	0.149	0.468	-4.66		Streptococcus sp. oral taxon 058 - 008533
PL	challenge	bleeding	000012549	-1.26	6.3	-1.46	0.15	0.468	-5.09		Neisseria subflava - 012549
PL	challenge	bleeding	000008402	-1.32	6.66	-1.46	0.151	0.468	-4.92		Streptococcus sp. oral taxon 058 - 008402
PL	challenge	bleeding	000012365	-1.29	6.72	-1.45	0.153	0.468	-4.91		Streptococcus sp. oral taxon 058 - 012365
PL	challenge	bleeding	000006215	-1.83	6.62	-1.43	0.159	0.473	-5.01		Leptotrichia sp. - 006215
PL	challenge	bleeding	000008214	-3.56	7.45	-1.43	0.159	0.473	-4.62		Streptococcus parasanguinis II - 008214
PL	challenge	bleeding	000005392	4.89	11.7	1.43	0.159	0.473	-4.48		Capnocytophaga sputigena - 005392
PL	challenge	bleeding	000008258	2.97	13.8	1.41	0.166	0.475	-4.54		Streptococcus parasanguinis II - 008258
PL	challenge	bleeding	000004330	2.82	7.27	1.4	0.169	0.475	-4.8		Veillonella parvula - 004330
PL	challenge	bleeding	000009247	-2.9	7.15	-1.39	0.17	0.475	-4.77		Prevotella sp. - 009247
PL	challenge	bleeding	000005247	4.23	10.6	1.39	0.171	0.475	-4.52		Fusobacterium nucleatum subsp. vincentii - 005247
PL	challenge	bleeding	000003068	3.24	10.5	1.38	0.174	0.475	-4.52		Abiotrophia defectiva - 003068
PL	challenge	bleeding	000011469	-3.19	12.7	-1.38	0.174	0.475	-4.54		Actinomyces naeslundii - 011469
PL	challenge	bleeding	000008277	-5.34	6.92	-1.37	0.176	0.475	-4.89		Streptococcus downei - 008277
PL	challenge	bleeding	000010845	2.36	7.21	1.37	0.177	0.475	-4.81		Pasteurellaceae unclassified sp. - 010845
PL	challenge	bleeding	000008786	2.22	6.96	1.37	0.177	0.475	-4.88		Neisseria subflava - 008786
PL	challenge	bleeding	000001401	1.52	6.62	1.36	0.179	0.475	-5.05		Peptococcus sp. oral taxon 167 - 001401
PL	challenge	bleeding	000011680	3.94	10.2	1.36	0.179	0.475	-4.54		Actinomyces sp. oral taxon 178 - 011680
PL	challenge	bleeding	000012313	-1.38	6.9	-1.36	0.18	0.475	-4.94		Streptococcus sp. oral taxon 058 - 012313
PL	challenge	bleeding	000012804	4.71	10.6	1.35	0.183	0.475	-4.55		Kingella sp. oral taxon 012 - 012804
PL	challenge	bleeding	000008399	-1.64	7.11	-1.35	0.183	0.475	-4.83		Streptococcus sp. oral taxon 058 - 008399
PL	challenge	bleeding	000000678	-0.909	6.38	-1.34	0.186	0.479	-5.23		Mogibacterium vescum - 000678
PL	challenge	bleeding	000012359	-2.99	9.62	-1.33	0.191	0.482	-4.57		Streptococcus sp. oral taxon 058 - 012359
PL	challenge	bleeding	000005971	1.81	7.06	1.32	0.192	0.482	-4.92		Haemophilus sp. - 005971
PL	challenge	bleeding	000007570	2.05	6.82	1.32	0.193	0.482	-4.98		Prevotella sp. oral taxon 317 - 007570
PL	challenge	bleeding	000012960	-2.69	7.71	-1.31	0.195	0.484	-4.7		Lachnoanaerobaculum orale - 012960
PL	challenge	bleeding	000008408	-0.803	6.09	-1.3	0.201	0.494	-5.38		Streptococcus sp. oral taxon 058 - 008408
PL	challenge	bleeding	000012283	-1.61	6.58	-1.29	0.202	0.494	-5.18		Streptococcus vestibularis - 012283
PL	challenge	bleeding	000012642	3.23	7.12	1.28	0.206	0.497	-4.92		Prevotella oris - 012642
PL	challenge	bleeding	000009358	-1.71	7.15	-1.28	0.208	0.499	-4.92		Prevotella sp. - 009358
PL	challenge	bleeding	000003851	3.34	8.63	1.26	0.213	0.507	-4.72		Prevotella sp. - 003851
PL	challenge	bleeding	000006013	1.92	7.2	1.26	0.215	0.507	-4.94		Leptotrichia sp. oral taxon 219 - 006013
PL	challenge	bleeding	000010020	-2.32	7.67	-1.25	0.216	0.507	-4.74		Veillonella parvula - 010020
PL	challenge	bleeding	000005159	2.55	8.09	1.24	0.219	0.509	-4.71		Fusobacterium sp. oral taxon 203 - 005159
PL	challenge	bleeding	000002614	3.36	10.5	1.24	0.221	0.509	-4.65		Corynebacterium durum - 002614
PL	challenge	bleeding	000000813	-0.959	6.35	-1.23	0.223	0.509	-5.31		Streptococcus sp. oral taxon 058 - 000813
PL	challenge	bleeding	000005044	-0.793	6.11	-1.23	0.226	0.512	-5.44		Fusobacterium sp. - 005044
PL	challenge	bleeding	000008062	2.86	7.75	1.21	0.23	0.519	-4.81		Selenomonas dianae - 008062
PL	challenge	bleeding	000009270	-0.778	6.25	-1.18	0.244	0.544	-5.45		Prevotella veroralis - 009270
PL	challenge	bleeding	000004331	-3.14	8.81	-1.17	0.248	0.548	-4.72		Veillonella rogosae - 004331
PL	challenge	bleeding	000011044	1.97	7.18	1.17	0.249	0.548	-5.05		Leptotrichia shahii - 011044
PL	challenge	bleeding	000012492	3	9.38	1.15	0.255	0.556	-4.73		Neisseria sp. - 012492
PL	challenge	bleeding	000002825	2.18	6.84	1.14	0.259	0.558	-5.18		Mitsuokella sp. oral taxon 521 - 002825
PL	challenge	bleeding	000005897	-0.667	6.05	-1.13	0.263	0.558	-5.57		Aggregatibacter sp. - 005897
PL	challenge	bleeding	000007279	3.73	11.5	1.13	0.264	0.558	-4.74		Rothia aeria - 007279
PL	challenge	bleeding	000010017	-2.87	7.71	-1.13	0.266	0.558	-4.85		Veillonella parvula - 010017
PL	challenge	bleeding	000010045	-2.18	8.52	-1.13	0.266	0.558	-4.76		Veillonella dispar - 010045
PL	challenge	bleeding	000010995	3.43	9.16	1.11	0.271	0.56	-4.78		Leptotrichia sp. - 010995
PL	challenge	bleeding	000005506	-2	7.87	-1.11	0.274	0.56	-4.85		Alloprevotella sp. oral taxon 308 - 005506
PL	challenge	bleeding	000013381	-0.722	6.23	-1.1	0.275	0.56	-5.53		Streptococcus sp. oral taxon 058 - 013381
PL	challenge	bleeding	000008883	-1.07	6.24	-1.1	0.276	0.56	-5.55		Neisseria subflava - 008883
PL	challenge	bleeding	000011304	0.844	6.12	1.1	0.276	0.56	-5.58		Alloprevotella tannerae - 011304
PL	challenge	bleeding	000008166	-3.07	11.1	-1.07	0.289	0.582	-4.77		Streptococcus sp. - 008166
PL	challenge	bleeding	000010632	2.57	7.9	1.07	0.291	0.582	-4.96		Fusobacterium nucleatum subsp. vincentii - 010632
PL	challenge	bleeding	000005853	1.18	6.7	1.04	0.302	0.592	-5.3		Pasteurellaceae unclassified sp. - 005853
PL	challenge	bleeding	000005854	-0.889	6.34	-1.04	0.304	0.592	-5.54		Aggregatibacter aphrophilus - 005854
PL	challenge	bleeding	000005364	1.65	7.12	1.04	0.304	0.592	-5.17		Capnocytophaga sp. oral taxon 412 - 005364
PL	challenge	bleeding	000003264	-1.02	6.54	-1.04	0.305	0.592	-5.45		Streptococcus sp. oral taxon 058 - 003264
PL	challenge	bleeding	000007836	-1.53	6.73	-1.03	0.306	0.592	-5.33		Leptotrichia sp. oral taxon 392 - 007836
PL	challenge	bleeding	000005492	-1.34	6.65	-1.01	0.315	0.601	-5.47		Alloprevotella sp. oral taxon 912 - 005492
PL	challenge	bleeding	000005669	-1.46	6.25	-1.01	0.315	0.601	-5.6		Prevotella intermedia - 005669
PL	challenge	bleeding	000004291	-1.65	7.14	-1.01	0.318	0.602	-5.14		Veillonella sp. - 004291
PL	challenge	bleeding	000003855	-0.804	6.32	-0.996	0.324	0.606	-5.58		Prevotella sp. - 003855
PL	challenge	bleeding	000007184	3.04	11.5	0.996	0.324	0.606	-4.84		Porphyromonas pasteri - 007184
PL	challenge	bleeding	000002731	3.22	9.06	0.973	0.336	0.624	-4.89		Selenomonas noxia - 002731
PL	challenge	bleeding	000009785	-1.4	7.3	-0.955	0.344	0.627	-5.15		Eikenella corrodens - 009785
PL	challenge	bleeding	000004959	-1.2	6.6	-0.951	0.346	0.627	-5.52		Fusobacterium sp. - 004959
PL	challenge	bleeding	000004335	1.76	7.44	0.948	0.348	0.627	-5.3		Veillonella rogosae - 004335
PL	challenge	bleeding	000008830	1.91	8.89	0.948	0.348	0.627	-4.94		Neisseria sp. - 008830
PL	challenge	bleeding	000002640	-1.6	7.33	-0.947	0.348	0.627	-5.19		Peptostreptococcaceae [XI][G-9] [Eubacterium] brachy - 002640
PL	challenge	bleeding	000001403	-0.958	6.47	-0.936	0.354	0.629	-5.58		Fusobacterium sp. - 001403
PL	challenge	bleeding	000009340	-0.97	6.35	-0.936	0.354	0.629	-5.63		Prevotella veroralis - 009340
PL	challenge	bleeding	000011815	-0.754	6.51	-0.931	0.357	0.63	-5.57		Porphyromonas pasteri - 011815
PL	challenge	bleeding	000004845	1.22	6.88	0.92	0.362	0.636	-5.37		Capnocytophaga leadbetteri - 004845
PL	challenge	bleeding	000005896	1.79	7.69	0.911	0.367	0.64	-5.2		Aggregatibacter sp. oral taxon 898 - 005896
PL	challenge	bleeding	000008853	2.29	9.37	0.897	0.374	0.649	-4.93		Neisseria subflava - 008853
PL	challenge	bleeding	000010793	-0.882	6.53	-0.886	0.38	0.655	-5.59		Prevotella nigrescens - 010793
PL	challenge	bleeding	000008899	1.17	7.38	0.879	0.384	0.658	-5.23		Neisseria sp. - 008899
PL	challenge	bleeding	000001264	-1.39	6.73	-0.875	0.386	0.658	-5.52		Stomatobaculum sp. oral taxon 097 - 001264
PL	challenge	bleeding	000013440	-0.614	6.23	-0.869	0.389	0.66	-5.77		Streptococcus sp. oral taxon 058 - 013440
PL	challenge	bleeding	000010828	2.81	9.16	0.864	0.392	0.66	-4.93		Aggregatibacter aphrophilus - 010828
PL	challenge	bleeding	000012326	-0.514	6.05	-0.859	0.395	0.661	-5.83		Streptococcus sp. oral taxon 058 - 012326
PL	challenge	bleeding	000013126	-0.993	6.53	-0.852	0.398	0.663	-5.61		Actinomyces sp. oral taxon 180 - 013126
PL	challenge	bleeding	000003284	-0.706	6.5	-0.837	0.407	0.673	-5.65		Streptococcus sp. oral taxon 058 - 003284
PL	challenge	bleeding	000008169	-0.657	6.15	-0.832	0.409	0.673	-5.81		Streptococcus constellatus - 008169
PL	challenge	bleeding	000005754	-0.714	6.16	-0.811	0.421	0.689	-5.81		Haemophilus sp. - 005754
PL	challenge	bleeding	000005756	-1.01	6.7	-0.794	0.431	0.698	-5.57		Haemophilus sp. - 005756
PL	challenge	bleeding	000011510	-1.52	15.3	-0.792	0.432	0.698	-5.07		Actinomyces sp. oral taxon 169 - 011510
PL	challenge	bleeding	000006661	1.94	8.66	0.789	0.434	0.698	-5.02		Campylobacter concisus - 006661
PL	challenge	bleeding	000007129	-0.684	6.28	-0.765	0.448	0.707	-5.85		Rothia mucilaginosa - 007129
PL	challenge	bleeding	000005852	-0.75	6.58	-0.764	0.449	0.707	-5.67		Pasteurellaceae unclassified sp. - 005852
PL	challenge	bleeding	000004481	2.5	11.4	0.763	0.449	0.707	-4.98		Veillonella dispar - 004481
PL	challenge	bleeding	000003435	2.27	7.91	0.762	0.45	0.707	-5.16		Neisseria oralis - 003435
PL	challenge	bleeding	000005972	-1.4	7.46	-0.759	0.452	0.707	-5.3		Pasteurellaceae unclassified sp. - 005972
PL	challenge	bleeding	000008435	-1.26	7.25	-0.751	0.456	0.707	-5.3		Streptococcus sp. oral taxon 058 - 008435
PL	challenge	bleeding	000011342	0.721	6.32	0.75	0.457	0.707	-5.84		Tannerella sp. oral taxon 286 - 011342
PL	challenge	bleeding	000005928	2.15	12.2	0.733	0.467	0.712	-5.02		Aggregatibacter sp. - 005928
PL	challenge	bleeding	000005760	1.47	7.59	0.732	0.468	0.712	-5.32		Haemophilus paraphrohaemolyticus - 005760
PL	challenge	bleeding	000012657	-2.41	9.2	-0.73	0.469	0.712	-4.99		Prevotella oris - 012657
PL	challenge	bleeding	000011181	-0.672	6.36	-0.727	0.47	0.712	-5.78		Leptotrichia sp. oral taxon 218 - 011181
PL	challenge	bleeding	000009850	1.75	10.3	0.723	0.473	0.712	-4.98		Capnocytophaga gingivalis - 009850
PL	challenge	bleeding	000001415	0.901	6.81	0.721	0.474	0.712	-5.53		Fusobacterium sp. - 001415
PL	challenge	bleeding	000006541	-0.49	6.05	-0.709	0.482	0.719	-5.95		Atopobium sp. - 006541
PL	challenge	bleeding	000011018	2.1	8.33	0.703	0.485	0.72	-5.14		Leptotrichia shahii - 011018
PL	challenge	bleeding	000007811	-0.678	6.74	-0.7	0.487	0.72	-5.65		Leptotrichia sp. oral taxon 212 - 007811
PL	challenge	bleeding	000001351	1.05	7	0.693	0.491	0.722	-5.5		Capnocytophaga sp. oral taxon 338 - 001351
PL	challenge	bleeding	000007127	1.02	6.58	0.689	0.494	0.722	-5.74		Rothia mucilaginosa - 007127
PL	challenge	bleeding	000010439	1.12	7.86	0.681	0.499	0.724	-5.24		Fusobacterium periodonticum - 010439
PL	challenge	bleeding	000007787	0.831	6.36	0.679	0.5	0.724	-5.85		Leptotrichia sp. - 007787
PL	challenge	bleeding	000005759	0.806	6.38	0.67	0.506	0.726	-5.85		Haemophilus paraphrohaemolyticus - 005759
PL	challenge	bleeding	000010948	1.64	7.38	0.669	0.507	0.726	-5.28		Leptotrichia sp. oral taxon 223 - 010948
PL	challenge	bleeding	000001801	0.662	6.41	0.658	0.513	0.729	-5.86		Solobacterium moorei - 001801
PL	challenge	bleeding	000010412	1.75	8.9	0.657	0.514	0.729	-5.04		Fusobacterium sp. - 010412
PL	challenge	bleeding	000012965	-1.34	7.02	-0.653	0.517	0.729	-5.48		Veillonella parvula - 012965
PL	challenge	bleeding	000000574	1.28	11.5	0.637	0.527	0.737	-5.04		Gemella morbillorum - 000574
PL	challenge	bleeding	000009890	-1.46	7.97	-0.637	0.527	0.737	-5.14		Stomatobaculum longum - 009890
PL	challenge	bleeding	000003777	1.85	8.16	0.631	0.531	0.739	-5.12		Prevotella veroralis - 003777
PL	challenge	bleeding	000010486	1.56	7.38	0.599	0.552	0.761	-5.33		Fusobacterium nucleatum subsp. vincentii - 010486
PL	challenge	bleeding	000002700	0.972	7.47	0.598	0.552	0.761	-5.46		Selenomonas sp. oral taxon 136 - 002700
PL	challenge	bleeding	000001717	1.65	10	0.587	0.56	0.768	-5.04		Haemophilus sp. - 001717
PL	challenge	bleeding	000005187	1.51	10.3	0.58	0.564	0.77	-5.05		Fusobacterium sp. - 005187
PL	challenge	bleeding	000007224	-1.78	12.2	-0.575	0.568	0.771	-5.08		Rothia dentocariosa - 007224
PL	challenge	bleeding	000012290	-0.678	6.44	-0.532	0.597	0.804	-5.88		Streptococcus vestibularis - 012290
PL	challenge	bleeding	000001735	0.49	6.36	0.532	0.597	0.804	-5.94		Haemophilus sp. - 001735
PL	challenge	bleeding	000003118	-0.434	6.29	-0.519	0.606	0.808	-5.98		Granulicatella adiacens - 003118
PL	challenge	bleeding	000012869	1.61	9.89	0.519	0.606	0.808	-5.07		Kingella sp. oral taxon 012 - 012869
PL	challenge	bleeding	000005957	-0.468	6.44	-0.509	0.613	0.814	-5.86		Haemophilus sp. - 005957
PL	challenge	bleeding	000010492	-1.45	10.8	-0.504	0.617	0.815	-5.07		Fusobacterium sp. - 010492
PL	challenge	bleeding	000000676	0.857	6.86	0.497	0.622	0.815	-5.65		Parvimonas micra - 000676
PL	challenge	bleeding	000009437	-0.553	6.58	-0.495	0.623	0.815	-5.84		Prevotella veroralis - 009437
PL	challenge	bleeding	000010870	-0.898	7.19	-0.482	0.632	0.823	-5.57		Leptotrichia wadei - 010870
PL	challenge	bleeding	000009464	0.461	6.56	0.467	0.642	0.833	-5.87		Prevotella veroralis - 009464
PL	challenge	bleeding	000010362	1.29	9.95	0.456	0.65	0.839	-5.1		Capnocytophaga leadbetteri - 010362
PL	challenge	bleeding	000009051	-1.03	7.3	-0.454	0.652	0.839	-5.42		Prevotella sp. oral taxon 300 - 009051
PL	challenge	bleeding	000007507	-0.588	6.77	-0.438	0.663	0.849	-5.77		Prevotella nanceiensis - 007507
PL	challenge	bleeding	000005630	1.55	9.59	0.43	0.669	0.851	-5.1		Prevotella nigrescens - 005630
PL	challenge	bleeding	000012726	0.942	7.39	0.425	0.673	0.851	-5.5		Prevotella oris - 012726
PL	challenge	bleeding	000012578	-1.16	8.37	-0.42	0.676	0.851	-5.17		Prevotella oulorum - 012578
PL	challenge	bleeding	000008301	-1.56	7.86	-0.42	0.676	0.851	-5.25		Streptococcus mutans - 008301
PL	challenge	bleeding	000012569	-1.29	9	-0.41	0.684	0.853	-5.12		Prevotella oulorum - 012569
PL	challenge	bleeding	000009935	1.21	8.98	0.406	0.687	0.853	-5.13		Lachnoanaerobaculum saburreum - 009935
PL	challenge	bleeding	000007574	0.303	6.09	0.405	0.687	0.853	-6.08		Prevotella sp. - 007574
PL	challenge	bleeding	000005123	1.04	8.91	0.39	0.698	0.863	-5.16		Fusobacterium sp. - 005123
PL	challenge	bleeding	000010007	-0.516	6.91	-0.362	0.719	0.875	-5.67		Veillonella parvula - 010007
PL	challenge	bleeding	000005958	-0.398	6.68	-0.36	0.72	0.875	-5.82		Pasteurellaceae unclassified sp. - 005958
PL	challenge	bleeding	000003116	-0.317	6.55	-0.357	0.723	0.875	-5.87		Granulicatella adiacens - 003116
PL	challenge	bleeding	000002678	0.758	7.64	0.357	0.723	0.875	-5.39		Selenomonas flueggei - 002678
PL	challenge	bleeding	000004678	0.686	6.9	0.356	0.723	0.875	-5.69		Megasphaera micronuciformis - 004678
PL	challenge	bleeding	000008433	0.336	6.3	0.348	0.729	0.879	-6.03		Streptococcus sp. oral taxon 058 - 008433
PL	challenge	bleeding	000003576	-0.813	7.99	-0.343	0.733	0.88	-5.29		Prevotella denticola - 003576
PL	challenge	bleeding	000003086	-0.948	8.99	-0.337	0.737	0.881	-5.14		Granulicatella elegans - 003086
PL	challenge	bleeding	000008566	-0.337	6.26	-0.329	0.743	0.881	-6.03		Streptococcus parasanguinis II - 008566
PL	challenge	bleeding	000001537	-0.349	6.55	-0.327	0.745	0.881	-5.9		Porphyromonas endodontalis - 001537
PL	challenge	bleeding	000000615	0.989	14.1	0.321	0.75	0.881	-5.24		Corynebacterium matruchotii - 000615
PL	challenge	bleeding	000004606	-0.539	7.68	-0.319	0.751	0.881	-5.32		Veillonella parvula - 004606
PL	challenge	bleeding	000010690	0.277	6.25	0.317	0.753	0.881	-6.05		Alloprevotella sp. oral taxon 308 - 010690
PL	challenge	bleeding	000013386	-0.325	6.76	-0.312	0.757	0.882	-5.81		Streptococcus parasanguinis II - 013386
PL	challenge	bleeding	000011992	0.929	9.03	0.293	0.771	0.89	-5.16		Leptotrichia sp. oral taxon 212 - 011992
PL	challenge	bleeding	000008994	-0.699	7.99	-0.292	0.771	0.89	-5.26		Prevotella oulorum - 008994
PL	challenge	bleeding	000010896	-0.847	9.14	-0.289	0.774	0.89	-5.19		Leptotrichia sp. oral taxon 417 - 010896
PL	challenge	bleeding	000005757	0.328	6.45	0.286	0.776	0.89	-5.95		Haemophilus sp. - 005757
PL	challenge	bleeding	000007891	0.486	6.92	0.272	0.787	0.9	-5.71		Leptotrichia sp. - 007891
PL	challenge	bleeding	000004334	-0.723	14.2	-0.26	0.796	0.906	-5.24		Veillonella parvula - 004334
PL	challenge	bleeding	000005885	0.37	7.02	0.249	0.805	0.912	-5.69		Haemophilus sp. - 005885
PL	challenge	bleeding	000006995	-0.435	7.8	-0.24	0.811	0.916	-5.29		Actinomyces sp. oral taxon 180 - 006995
PL	challenge	bleeding	000009310	-0.349	7.08	-0.221	0.826	0.93	-5.62		Prevotella veroralis - 009310
PL	challenge	bleeding	000009957	-0.558	8.54	-0.207	0.837	0.938	-5.21		Lachnoanaerobaculum sp. - 009957
PL	challenge	bleeding	000007868	-0.29	6.86	-0.191	0.849	0.948	-5.74		Leptotrichia sp. oral taxon 212 - 007868
PL	challenge	bleeding	000011377	0.463	12.1	0.181	0.857	0.951	-5.18		Actinomyces sp. oral taxon 180 - 011377
PL	challenge	bleeding	000004627	0.292	6.51	0.18	0.858	0.951	-5.95		Veillonella parvula - 004627
PL	challenge	bleeding	000005755	0.466	13	0.173	0.863	0.952	-5.21		Haemophilus paraphrohaemolyticus - 005755
PL	challenge	bleeding	000007743	0.541	10.1	0.168	0.867	0.953	-5.16		Leptotrichia sp. oral taxon 212 - 007743
PL	challenge	bleeding	000007677	-0.241	6.97	-0.158	0.875	0.954	-5.71		Leptotrichia sp. oral taxon 215 - 007677
PL	challenge	bleeding	000005548	-0.135	6.35	-0.147	0.884	0.954	-6.01		Alloprevotella sp. oral taxon 914 - 005548
PL	challenge	bleeding	000012550	0.216	6.77	0.145	0.885	0.954	-5.84		Neisseria sp. - 012550
PL	challenge	bleeding	000010955	-0.239	7.52	-0.143	0.887	0.954	-5.55		Leptotrichia sp. oral taxon 225 - 010955
PL	challenge	bleeding	000003436	-0.415	7.87	-0.142	0.887	0.954	-5.31		Neisseria oralis - 003436
PL	challenge	bleeding	000011073	0.486	8.75	0.141	0.888	0.954	-5.23		Leptotrichia wadei - 011073
PL	challenge	bleeding	000010649	0.208	7.32	0.13	0.897	0.959	-5.62		Alloprevotella sp. oral taxon 912 - 010649
PL	challenge	bleeding	000009081	-0.27	7.53	-0.127	0.899	0.959	-5.41		Prevotella salivae - 009081
PL	challenge	bleeding	000003783	-0.131	6.52	-0.117	0.907	0.964	-5.97		Prevotella veroralis - 003783
PL	challenge	bleeding	000005190	0.11	6.55	0.107	0.915	0.966	-5.95		Fusobacterium sp. - 005190
PL	challenge	bleeding	000009863	-0.295	10.2	-0.107	0.916	0.966	-5.16		Capnocytophaga granulosa - 009863
PL	challenge	bleeding	000008564	0.22	9.61	0.103	0.919	0.966	-5.16		Streptococcus sp. - 008564
PL	challenge	bleeding	000003044	-0.201	7.37	-0.0893	0.929	0.973	-5.46		Parvimonas micra - 003044
PL	challenge	bleeding	000002898	0.133	6.85	0.0778	0.938	0.977	-5.79		Peptostreptococcus stomatis - 002898
PL	challenge	bleeding	000010929	-0.0827	6.63	-0.0761	0.94	0.977	-5.96		Leptotrichia sp. oral taxon 417 - 010929
PL	challenge	bleeding	000004336	0.253	11.2	0.0696	0.945	0.979	-5.17		Veillonella parvula - 004336
PL	challenge	bleeding	000004677	-0.118	7.85	-0.0525	0.958	0.986	-5.32		Dialister invisus - 004677
PL	challenge	bleeding	000009484	0.0737	7.02	0.0477	0.962	0.986	-5.76		Ottowia sp. oral taxon 894 - 009484
PL	challenge	bleeding	000008512	0.0947	10.6	0.0473	0.962	0.986	-5.16		Streptococcus sp. - 008512
PL	challenge	bleeding	000010569	0.116	9.57	0.0386	0.969	0.99	-5.16		Fusobacterium sp. oral taxon 203 - 010569
PL	challenge	bleeding	000008991	-0.053	7.23	-0.0246	0.98	0.998	-5.55		Prevotella oulorum - 008991
PL	challenge	bleeding	000008217	-0.0327	12.7	-0.016	0.987	0.998	-5.22		Streptococcus parasanguinis II - 008217
PL	challenge	bleeding	000003113	0.0315	11	0.0142	0.989	0.998	-5.17		Granulicatella adiacens - 003113
PL	challenge	bleeding	000011094	-0.0209	9.82	-0.00625	0.995	0.998	-5.16		Leptotrichia hofstadii - 011094
PL	challenge	bleeding	000009489	-0.00291	6.46	-0.00259	0.998	0.998	-6.06		Neisseria flava - 009489
PL	challenge	bleeding	000012180	-0.00485	9.6	-0.00217	0.998	0.998	-5.16		Streptococcus sp. - 012180
PL	challenge	plaque	000006122	-6.39	7.8	-3.68	0.000587	0.102	-0.527		Leptotrichia goodfellowii - 006122
PL	challenge	plaque	000013282	5.58	8.82	3.62	0.000706	0.102	-0.768		Campylobacter rectus - 013282
PL	challenge	plaque	000011342	-3.59	6.32	-2.95	0.00487	0.215	-2.12		Tannerella sp. oral taxon 286 - 011342
PL	challenge	plaque	000004330	-7.38	7.27	-2.93	0.00513	0.215	-2.21		Veillonella parvula - 004330
PL	challenge	plaque	000000678	-2.67	6.38	-2.93	0.00522	0.215	-2.16		Mogibacterium vescum - 000678
PL	challenge	plaque	000008830	4.53	8.89	2.9	0.00556	0.215	-2.27		Neisseria sp. - 008830
PL	challenge	plaque	000005123	-7.95	8.91	-2.88	0.00584	0.215	-2.6		Fusobacterium sp. - 005123
PL	challenge	plaque	000010896	5.81	9.14	2.83	0.00669	0.215	-2.39		Leptotrichia sp. oral taxon 417 - 010896
PL	challenge	plaque	000009219	3.67	6.59	2.8	0.00722	0.215	-2.44		Prevotella oris - 009219
PL	challenge	plaque	000004333	-5.3	6.58	-2.79	0.00746	0.215	-2.45		Veillonella parvula - 004333
PL	challenge	plaque	000009950	-3.39	6.45	-2.68	0.0101	0.242	-2.69		Veillonella sp. - 009950
PL	challenge	plaque	000007811	2.67	6.74	2.67	0.0102	0.242	-2.72		Leptotrichia sp. oral taxon 212 - 007811
PL	challenge	plaque	000012101	-3.75	6.6	-2.65	0.011	0.242	-2.74		Streptococcus parasanguinis II - 012101
PL	challenge	plaque	000003851	-7.56	8.63	-2.62	0.0118	0.242	-2.93		Prevotella sp. - 003851
PL	challenge	plaque	000010870	4.44	7.19	2.54	0.0143	0.26	-2.96		Leptotrichia wadei - 010870
PL	challenge	plaque	000004335	-6.08	7.44	-2.54	0.0144	0.26	-2.96		Veillonella rogosae - 004335
PL	challenge	plaque	000008853	5.66	9.37	2.5	0.0158	0.268	-3.09		Neisseria subflava - 008853
PL	challenge	plaque	000008433	-3.09	6.3	-2.47	0.0172	0.276	-3.15		Streptococcus sp. oral taxon 058 - 008433
PL	challenge	plaque	000001351	3.24	7	2.37	0.0217	0.311	-3.32		Capnocytophaga sp. oral taxon 338 - 001351
PL	challenge	plaque	000012965	-6.36	7.02	-2.37	0.0219	0.311	-3.26		Veillonella parvula - 012965
PL	challenge	plaque	000009489	-3.51	6.46	-2.34	0.0235	0.311	-3.37		Neisseria flava - 009489
PL	challenge	plaque	000003287	3.45	7.08	2.33	0.024	0.311	-3.33		Streptococcus sp. oral taxon 058 - 003287
PL	challenge	plaque	000012537	2.17	6.27	2.29	0.0264	0.311	-3.58		Neisseria subflava - 012537
PL	challenge	plaque	000008277	-11.9	6.92	-2.29	0.0265	0.311	-3.39		Streptococcus downei - 008277
PL	challenge	plaque	000005972	3.7	7.46	2.28	0.027	0.311	-3.43		Pasteurellaceae unclassified sp. - 005972
PL	challenge	plaque	000002700	3.64	7.47	2.25	0.0288	0.313	-3.47		Selenomonas sp. oral taxon 136 - 002700
PL	challenge	plaque	000009358	-3.86	7.15	-2.25	0.0293	0.313	-3.46		Prevotella sp. - 009358
PL	challenge	plaque	000011815	1.93	6.51	2.15	0.0369	0.38	-3.78		Porphyromonas pasteri - 011815
PL	challenge	plaque	000010649	3.34	7.32	2.09	0.0422	0.419	-3.76		Alloprevotella sp. oral taxon 912 - 010649
PL	challenge	plaque	000007127	-4.13	6.58	-2.05	0.0454	0.432	-3.83		Rothia mucilaginosa - 007127
PL	challenge	plaque	000007129	-2.45	6.28	-2.04	0.0469	0.432	-3.95		Rothia mucilaginosa - 007129
PL	challenge	plaque	000005723	4.26	7.58	2.03	0.0481	0.432	-3.79		Porphyromonas sp. oral taxon 930 - 005723
PL	challenge	plaque	000001401	-2.7	6.62	-1.98	0.053	0.46	-3.97		Peptococcus sp. oral taxon 167 - 001401
PL	challenge	plaque	000001918	2.9	6.82	1.97	0.0543	0.46	-3.96		Leptotrichia sp. oral taxon 221 - 001918
PL	challenge	plaque	000010929	2.42	6.63	1.95	0.0575	0.473	-4.1		Leptotrichia sp. oral taxon 417 - 010929
PL	challenge	plaque	000010955	3.4	7.52	1.9	0.0631	0.488	-4		Leptotrichia sp. oral taxon 225 - 010955
PL	challenge	plaque	000009270	-1.64	6.25	-1.88	0.0661	0.488	-4.22		Prevotella veroralis - 009270
PL	challenge	plaque	000007743	5.92	10.1	1.87	0.068	0.488	-4.01		Leptotrichia sp. oral taxon 212 - 007743
PL	challenge	plaque	000006411	3.56	7.29	1.86	0.0686	0.488	-4.04		Leptotrichia sp. oral taxon 221 - 006411
PL	challenge	plaque	000005573	5.43	8.65	1.86	0.0696	0.488	-4.02		Alloprevotella sp. oral taxon 473 - 005573
PL	challenge	plaque	000002640	-3.98	7.33	-1.86	0.0697	0.488	-4.03		Peptostreptococcaceae [XI][G-9] [Eubacterium] brachy - 002640
PL	challenge	plaque	000008402	-2.16	6.66	-1.82	0.0747	0.488	-4.18		Streptococcus sp. oral taxon 058 - 008402
PL	challenge	plaque	000005928	5.71	12.2	1.81	0.0768	0.488	-4.08		Aggregatibacter sp. - 005928
PL	challenge	plaque	000006660	3.46	7.68	1.8	0.0779	0.488	-4.1		Campylobacter sp. - 006660
PL	challenge	plaque	000010632	-5.09	7.9	-1.79	0.079	0.488	-4.1		Fusobacterium nucleatum subsp. vincentii - 010632
PL	challenge	plaque	000009464	-2.4	6.56	-1.79	0.0795	0.488	-4.25		Prevotella veroralis - 009464
PL	challenge	plaque	000003783	-2.73	6.52	-1.79	0.0796	0.488	-4.25		Prevotella veroralis - 003783
PL	challenge	plaque	000007184	5.74	11.5	1.76	0.0842	0.499	-4.13		Porphyromonas pasteri - 007184
PL	challenge	plaque	000011073	5.66	8.75	1.74	0.0882	0.499	-4.16		Leptotrichia wadei - 011073
PL	challenge	plaque	000009863	4.99	10.2	1.74	0.0889	0.499	-4.16		Capnocytophaga granulosa - 009863
PL	challenge	plaque	000002262	-2.13	6.87	-1.73	0.0908	0.499	-4.34		Porphyromonas pasteri - 002262
PL	challenge	plaque	000005247	-5.46	10.6	-1.72	0.0914	0.499	-4.18		Fusobacterium nucleatum subsp. vincentii - 005247
PL	challenge	plaque	000013386	-2.47	6.76	-1.72	0.0926	0.499	-4.29		Streptococcus parasanguinis II - 013386
PL	challenge	plaque	000007182	3.68	7.71	1.71	0.0936	0.499	-4.23		Porphyromonas pasteri - 007182
PL	challenge	plaque	000011304	-1.55	6.12	-1.7	0.0955	0.5	-4.6		Alloprevotella tannerae - 011304
PL	challenge	plaque	000003576	4.05	7.99	1.68	0.0987	0.508	-4.24		Prevotella denticola - 003576
PL	challenge	plaque	000005506	3.3	7.87	1.66	0.103	0.517	-4.25		Alloprevotella sp. oral taxon 308 - 005506
PL	challenge	plaque	000010362	4.85	9.95	1.66	0.104	0.517	-4.24		Capnocytophaga leadbetteri - 010362
PL	challenge	plaque	000000615	5.4	14.1	1.62	0.112	0.534	-4.29		Corynebacterium matruchotii - 000615
PL	challenge	plaque	000004677	-4.17	7.85	-1.61	0.113	0.534	-4.29		Dialister invisus - 004677
PL	challenge	plaque	000010690	-1.78	6.25	-1.61	0.113	0.534	-4.64		Alloprevotella sp. oral taxon 308 - 010690
PL	challenge	plaque	000005896	3.44	7.69	1.6	0.117	0.541	-4.4		Aggregatibacter sp. oral taxon 898 - 005896
PL	challenge	plaque	000005492	2.49	6.65	1.59	0.118	0.541	-4.61		Alloprevotella sp. oral taxon 912 - 005492
PL	challenge	plaque	000012492	4.23	9.38	1.56	0.126	0.566	-4.34		Neisseria sp. - 012492
PL	challenge	plaque	000008854	1.77	6.4	1.53	0.131	0.574	-4.71		Neisseria subflava - 008854
PL	challenge	plaque	000001801	-2.06	6.41	-1.53	0.131	0.574	-4.69		Solobacterium moorei - 001801
PL	challenge	plaque	000008214	-4.73	7.45	-1.52	0.134	0.577	-4.4		Streptococcus parasanguinis II - 008214
PL	challenge	plaque	000011956	4.25	13	1.5	0.139	0.589	-4.4		Leptotrichia hongkongensis - 011956
PL	challenge	plaque	000010452	-3.76	9.55	-1.5	0.141	0.589	-4.4		Fusobacterium nucleatum subsp. vincentii - 010452
PL	challenge	plaque	000009285	-2.87	6.6	-1.46	0.152	0.61	-4.7		Prevotella sp. oral taxon 313 - 009285
PL	challenge	plaque	000004606	-2.87	7.68	-1.45	0.152	0.61	-4.46		Veillonella parvula - 004606
PL	challenge	plaque	000007836	2.71	6.73	1.45	0.152	0.61	-4.66		Leptotrichia sp. oral taxon 392 - 007836
PL	challenge	plaque	000007787	-2.19	6.36	-1.41	0.164	0.621	-4.89		Leptotrichia sp. - 007787
PL	challenge	plaque	000001264	-3.13	6.73	-1.41	0.165	0.621	-4.68		Stomatobaculum sp. oral taxon 097 - 001264
PL	challenge	plaque	000009511	-2.77	7.14	-1.4	0.167	0.621	-4.6		Prevotella sp. - 009511
PL	challenge	plaque	000010020	-3.03	7.67	-1.39	0.172	0.621	-4.52		Veillonella parvula - 010020
PL	challenge	plaque	000001735	-1.63	6.36	-1.38	0.173	0.621	-4.92		Haemophilus sp. - 001735
PL	challenge	plaque	000003855	1.27	6.32	1.38	0.175	0.621	-4.99		Prevotella sp. - 003855
PL	challenge	plaque	000013440	-1.28	6.23	-1.37	0.176	0.621	-4.95		Streptococcus sp. oral taxon 058 - 013440
PL	challenge	plaque	000010995	4.38	9.16	1.37	0.176	0.621	-4.52		Leptotrichia sp. - 010995
PL	challenge	plaque	000009946	-2.57	6.79	-1.37	0.178	0.621	-4.71		Veillonella sp. - 009946
PL	challenge	plaque	000008408	-1.07	6.09	-1.37	0.178	0.621	-5.03		Streptococcus sp. oral taxon 058 - 008408
PL	challenge	plaque	000008346	-4.01	8.15	-1.35	0.184	0.621	-4.54		Streptococcus vestibularis - 008346
PL	challenge	plaque	000012642	-4.37	7.12	-1.34	0.186	0.621	-4.67		Prevotella oris - 012642
PL	challenge	plaque	000005630	-5.03	9.59	-1.34	0.186	0.621	-4.53		Prevotella nigrescens - 005630
PL	challenge	plaque	000004627	-2.91	6.51	-1.33	0.189	0.621	-4.86		Veillonella parvula - 004627
PL	challenge	plaque	000008143	1.82	6.79	1.33	0.19	0.621	-4.77		Granulicatella adiacens - 008143
PL	challenge	plaque	000006661	3.42	8.66	1.31	0.195	0.621	-4.58		Campylobacter concisus - 006661
PL	challenge	plaque	000008166	-3.82	11.1	-1.31	0.197	0.621	-4.56		Streptococcus sp. - 008166
PL	challenge	plaque	000000813	1.23	6.35	1.31	0.198	0.621	-5.02		Streptococcus sp. oral taxon 058 - 000813
PL	challenge	plaque	000002731	4.44	9.06	1.31	0.198	0.621	-4.59		Selenomonas noxia - 002731
PL	challenge	plaque	000013381	-1.11	6.23	-1.3	0.198	0.621	-5.03		Streptococcus sp. oral taxon 058 - 013381
PL	challenge	plaque	000009437	-1.93	6.58	-1.28	0.207	0.641	-4.91		Prevotella veroralis - 009437
PL	challenge	plaque	000011018	3.93	8.33	1.26	0.213	0.654	-4.67		Leptotrichia shahii - 011018
PL	challenge	plaque	000001403	1.49	6.47	1.25	0.216	0.655	-5.08		Fusobacterium sp. - 001403
PL	challenge	plaque	000010007	2.18	6.91	1.23	0.223	0.668	-4.85		Veillonella parvula - 010007
PL	challenge	plaque	000007571	3.67	8.71	1.23	0.226	0.67	-4.69		Prevotella sp. oral taxon 317 - 007571
PL	challenge	plaque	000001415	1.77	6.81	1.21	0.231	0.678	-4.94		Fusobacterium sp. - 001415
PL	challenge	plaque	000012904	-3.76	11.5	-1.2	0.237	0.683	-4.66		Kingella oralis - 012904
PL	challenge	plaque	000009957	3.3	8.54	1.2	0.237	0.683	-4.68		Lachnoanaerobaculum sp. - 009957
PL	challenge	plaque	000004536	-1.27	6.23	-1.19	0.24	0.683	-5.16		Lachnospiraceae [G-2] sp. oral taxon 096 - 004536
PL	challenge	plaque	000002614	3.42	10.5	1.18	0.242	0.683	-4.65		Corynebacterium durum - 002614
PL	challenge	plaque	000000341	2.3	7.5	1.18	0.245	0.686	-4.75		Streptococcus sp. oral taxon 058 - 000341
PL	challenge	plaque	000008217	2.5	12.7	1.15	0.254	0.701	-4.69		Streptococcus parasanguinis II - 008217
PL	challenge	plaque	000003496	3.26	14.7	1.15	0.258	0.701	-4.73		Neisseria flava - 003496
PL	challenge	plaque	000008403	-1.54	6.68	-1.14	0.258	0.701	-5.02		Streptococcus sp. oral taxon 058 - 008403
PL	challenge	plaque	000012326	-0.826	6.05	-1.13	0.264	0.711	-5.34		Streptococcus sp. oral taxon 058 - 012326
PL	challenge	plaque	000012290	-1.92	6.44	-1.11	0.272	0.724	-5.13		Streptococcus vestibularis - 012290
PL	challenge	plaque	000011824	3.41	9.64	1.1	0.276	0.729	-4.72		Porphyromonas pasteri - 011824
PL	challenge	plaque	000003961	-3.17	7.29	-1.09	0.279	0.731	-4.87		Prevotella sp. - 003961
PL	challenge	plaque	000012960	2.58	7.71	1.09	0.283	0.734	-4.8		Lachnoanaerobaculum orale - 012960
PL	challenge	plaque	000009484	2.07	7.02	1.07	0.288	0.739	-5.03		Ottowia sp. oral taxon 894 - 009484
PL	challenge	plaque	000006215	1.83	6.62	1.07	0.292	0.739	-5.14		Leptotrichia sp. - 006215
PL	challenge	plaque	000005454	-1.29	6.29	-1.06	0.294	0.739	-5.26		Alloprevotella rava - 005454
PL	challenge	plaque	000012578	3.09	8.37	1.06	0.297	0.739	-4.77		Prevotella oulorum - 012578
PL	challenge	plaque	000009456	-3.76	10.4	-1.05	0.299	0.739	-4.76		Prevotella sp. - 009456
PL	challenge	plaque	000010269	2.78	9.52	1.05	0.3	0.739	-4.79		Lachnoanaerobaculum umeaense - 010269
PL	challenge	plaque	000009247	2.75	7.15	1.04	0.303	0.74	-4.93		Prevotella sp. - 009247
PL	challenge	plaque	000004300	-1.62	6.99	-1.03	0.309	0.748	-5.05		Veillonella sp. - 004300
PL	challenge	plaque	000003327	0.951	6.15	1.01	0.316	0.755	-5.42		Streptococcus parasanguinis II - 003327
PL	challenge	plaque	000007675	-1.8	6.76	-1.01	0.318	0.755	-5.07		Leptotrichia sp. oral taxon 215 - 007675
PL	challenge	plaque	000005759	-1.6	6.38	-1	0.32	0.755	-5.29		Haemophilus paraphrohaemolyticus - 005759
PL	challenge	plaque	000007868	1.66	6.86	1	0.322	0.755	-5.18		Leptotrichia sp. oral taxon 212 - 007868
PL	challenge	plaque	000006995	-2.05	7.8	-0.984	0.33	0.766	-4.83		Actinomyces sp. oral taxon 180 - 006995
PL	challenge	plaque	000006013	-1.91	7.2	-0.977	0.334	0.766	-4.99		Leptotrichia sp. oral taxon 219 - 006013
PL	challenge	plaque	000010044	-1.83	6.68	-0.973	0.335	0.766	-5.14		Veillonella dispar - 010044
PL	challenge	plaque	000004252	2.84	8.38	0.949	0.347	0.768	-4.83		Veillonella sp. oral taxon 780 - 004252
PL	challenge	plaque	000000574	-1.97	11.5	-0.948	0.348	0.768	-4.82		Gemella morbillorum - 000574
PL	challenge	plaque	000011992	3.15	9.03	0.937	0.353	0.768	-4.83		Leptotrichia sp. oral taxon 212 - 011992
PL	challenge	plaque	000013423	-1.55	6.67	-0.935	0.354	0.768	-5.19		Veillonella parvula - 013423
PL	challenge	plaque	000008564	2.12	9.61	0.934	0.355	0.768	-4.81		Streptococcus sp. - 008564
PL	challenge	plaque	000008994	2.42	7.99	0.93	0.357	0.768	-4.88		Prevotella oulorum - 008994
PL	challenge	plaque	000008038	2.54	9.38	0.923	0.361	0.768	-4.85		Selenomonas sp. oral taxon 126 - 008038
PL	challenge	plaque	000003958	-1.5	6.8	-0.922	0.361	0.768	-5.18		Prevotella sp. - 003958
PL	challenge	plaque	000009785	1.63	7.3	0.916	0.364	0.768	-5.01		Eikenella corrodens - 009785
PL	challenge	plaque	000008216	-1.92	13	-0.914	0.365	0.768	-4.88		Streptococcus parasanguinis II - 008216
PL	challenge	plaque	000005897	-0.661	6.05	-0.914	0.365	0.768	-5.54		Aggregatibacter sp. - 005897
PL	challenge	plaque	000010045	-1.89	8.52	-0.882	0.382	0.798	-4.85		Veillonella dispar - 010045
PL	challenge	plaque	000008301	-3.82	7.86	-0.875	0.386	0.799	-4.89		Streptococcus mutans - 008301
PL	challenge	plaque	000011510	-1.72	15.3	-0.864	0.392	0.806	-4.96		Actinomyces sp. oral taxon 169 - 011510
PL	challenge	plaque	000006541	-0.716	6.05	-0.855	0.396	0.808	-5.6		Atopobium sp. - 006541
PL	challenge	plaque	000007130	-1.72	6.66	-0.852	0.398	0.808	-5.25		Rothia mucilaginosa - 007130
PL	challenge	plaque	000005853	0.885	6.7	0.837	0.407	0.819	-5.48		Pasteurellaceae unclassified sp. - 005853
PL	challenge	plaque	000003118	-0.919	6.29	-0.832	0.409	0.819	-5.47		Granulicatella adiacens - 003118
PL	challenge	plaque	000011094	2.87	9.82	0.815	0.419	0.82	-4.87		Leptotrichia hofstadii - 011094
PL	challenge	plaque	000003777	-2.69	8.16	-0.812	0.421	0.82	-4.92		Prevotella veroralis - 003777
PL	challenge	plaque	000012365	0.991	6.72	0.81	0.422	0.82	-5.25		Streptococcus sp. oral taxon 058 - 012365
PL	challenge	plaque	000007677	-1.67	6.97	-0.807	0.423	0.82	-5.14		Leptotrichia sp. oral taxon 215 - 007677
PL	challenge	plaque	000003044	-2.19	7.37	-0.806	0.424	0.82	-5.02		Parvimonas micra - 003044
PL	challenge	plaque	000008396	-1.67	9.26	-0.796	0.43	0.82	-4.89		Streptococcus sp. oral taxon 058 - 008396
PL	challenge	plaque	000003116	0.906	6.55	0.793	0.432	0.82	-5.36		Granulicatella adiacens - 003116
PL	challenge	plaque	000005958	1.08	6.68	0.783	0.437	0.82	-5.35		Pasteurellaceae unclassified sp. - 005958
PL	challenge	plaque	000007784	-1.46	7.16	-0.757	0.453	0.82	-5.25		Leptotrichia sp. - 007784
PL	challenge	plaque	000010486	-2.4	7.38	-0.756	0.453	0.82	-5.06		Fusobacterium nucleatum subsp. vincentii - 010486
PL	challenge	plaque	000005187	2.08	10.3	0.754	0.455	0.82	-4.9		Fusobacterium sp. - 005187
PL	challenge	plaque	000005159	-1.76	8.09	-0.753	0.455	0.82	-4.96		Fusobacterium sp. oral taxon 203 - 005159
PL	challenge	plaque	000008467	-1.23	6.76	-0.746	0.459	0.82	-5.31		Streptococcus sp. oral taxon 058 - 008467
PL	challenge	plaque	000011680	-2.3	10.2	-0.745	0.46	0.82	-4.91		Actinomyces sp. oral taxon 178 - 011680
PL	challenge	plaque	000004481	-2.53	11.4	-0.742	0.462	0.82	-4.93		Veillonella dispar - 004481
PL	challenge	plaque	000008169	-0.726	6.15	-0.741	0.462	0.82	-5.62		Streptococcus constellatus - 008169
PL	challenge	plaque	000002825	-1.86	6.84	-0.734	0.466	0.82	-5.25		Mitsuokella sp. oral taxon 521 - 002825
PL	challenge	plaque	000005188	1.4	7.88	0.731	0.468	0.82	-5.09		Fusobacterium sp. - 005188
PL	challenge	plaque	000007574	-0.643	6.09	-0.73	0.469	0.82	-5.69		Prevotella sp. - 007574
PL	challenge	plaque	000010766	0.91	6.34	0.716	0.477	0.82	-5.53		Prevotella pallens - 010766
PL	challenge	plaque	000012325	0.861	6.7	0.716	0.477	0.82	-5.32		Streptococcus sp. oral taxon 058 - 012325
PL	challenge	plaque	000004334	-2.04	14.2	-0.716	0.477	0.82	-5.02		Veillonella parvula - 004334
PL	challenge	plaque	000006773	-0.846	6.41	-0.713	0.479	0.82	-5.47		Actinomyces sp. oral taxon 180 - 006773
PL	challenge	plaque	000007983	1.98	8.7	0.71	0.481	0.82	-5.01		Selenomonas sputigena - 007983
PL	challenge	plaque	000012313	0.965	6.9	0.708	0.482	0.82	-5.25		Streptococcus sp. oral taxon 058 - 012313
PL	challenge	plaque	000010569	-2.23	9.57	-0.705	0.484	0.82	-4.93		Fusobacterium sp. oral taxon 203 - 010569
PL	challenge	plaque	000002678	1.7	7.64	0.695	0.49	0.826	-5.1		Selenomonas flueggei - 002678
PL	challenge	plaque	000008153	0.889	6.46	0.685	0.497	0.828	-5.45		Granulicatella adiacens - 008153
PL	challenge	plaque	000007503	1.11	6.8	0.679	0.5	0.828	-5.34		Prevotella nanceiensis - 007503
PL	challenge	plaque	000000791	0.912	6.38	0.679	0.5	0.828	-5.51		Streptococcus sp. oral taxon 058 - 000791
PL	challenge	plaque	000004959	1.18	6.6	0.671	0.506	0.828	-5.39		Fusobacterium sp. - 004959
PL	challenge	plaque	000004336	-2.51	11.2	-0.67	0.506	0.828	-4.96		Veillonella parvula - 004336
PL	challenge	plaque	000005852	0.863	6.58	0.662	0.511	0.831	-5.43		Pasteurellaceae unclassified sp. - 005852
PL	challenge	plaque	000003845	1.54	8.58	0.65	0.519	0.831	-4.99		Prevotella melaninogenica - 003845
PL	challenge	plaque	000012549	0.72	6.3	0.649	0.519	0.831	-5.61		Neisseria subflava - 012549
PL	challenge	plaque	000004386	1.52	9.22	0.647	0.521	0.831	-4.96		Veillonella dispar - 004386
PL	challenge	plaque	000005854	0.686	6.34	0.645	0.522	0.831	-5.6		Aggregatibacter aphrophilus - 005854
PL	challenge	plaque	000008512	1.35	10.6	0.637	0.527	0.834	-4.95		Streptococcus sp. - 008512
PL	challenge	plaque	000012020	1.83	9.32	0.632	0.53	0.834	-5		Leptotrichia sp. oral taxon 392 - 012020
PL	challenge	plaque	000009081	1.54	7.53	0.626	0.534	0.835	-5.11		Prevotella salivae - 009081
PL	challenge	plaque	000008899	1.04	7.38	0.623	0.536	0.835	-5.17		Neisseria sp. - 008899
PL	challenge	plaque	000008488	-1.26	9.89	-0.618	0.539	0.835	-4.97		Streptococcus sp. - 008488
PL	challenge	plaque	000005884	0.625	6.36	0.606	0.547	0.843	-5.61		Haemophilus sp. - 005884
PL	challenge	plaque	000012657	-2.11	9.2	-0.595	0.555	0.845	-4.98		Prevotella oris - 012657
PL	challenge	plaque	000012090	0.863	6.58	0.595	0.555	0.845	-5.44		Streptococcus parasanguinis II - 012090
PL	challenge	plaque	000005757	-0.83	6.45	-0.581	0.564	0.855	-5.57		Haemophilus sp. - 005757
PL	challenge	plaque	000005364	1.07	7.12	0.567	0.573	0.864	-5.3		Capnocytophaga sp. oral taxon 412 - 005364
PL	challenge	plaque	000010439	1.07	7.86	0.549	0.586	0.878	-5.14		Fusobacterium periodonticum - 010439
PL	challenge	plaque	000000762	0.877	6.91	0.538	0.593	0.884	-5.32		Streptococcus sp. oral taxon 058 - 000762
PL	challenge	plaque	000003280	-0.837	15	-0.534	0.596	0.884	-5.12		Streptococcus sp. oral taxon 058 - 003280
PL	challenge	plaque	000008258	1.16	13.8	0.519	0.606	0.89	-5.08		Streptococcus parasanguinis II - 008258
PL	challenge	plaque	000012869	-1.68	9.89	-0.51	0.613	0.89	-5		Kingella sp. oral taxon 012 - 012869
PL	challenge	plaque	000008399	-0.795	7.11	-0.505	0.616	0.89	-5.25		Streptococcus sp. oral taxon 058 - 008399
PL	challenge	plaque	000008991	-1.34	7.23	-0.499	0.62	0.89	-5.22		Prevotella oulorum - 008991
PL	challenge	plaque	000012359	-1.19	9.62	-0.496	0.622	0.89	-5		Streptococcus sp. oral taxon 058 - 012359
PL	challenge	plaque	000000620	0.554	6.27	0.494	0.624	0.89	-5.68		Oribacterium sp. - 000620
PL	challenge	plaque	000009935	1.57	8.98	0.492	0.625	0.89	-5.02		Lachnoanaerobaculum saburreum - 009935
PL	challenge	plaque	000005543	1.02	7.99	0.492	0.625	0.89	-5.16		Alloprevotella sp. oral taxon 914 - 005543
PL	challenge	plaque	000005957	0.568	6.44	0.487	0.629	0.89	-5.6		Haemophilus sp. - 005957
PL	challenge	plaque	000008786	-1.01	6.96	-0.479	0.634	0.89	-5.34		Neisseria subflava - 008786
PL	challenge	plaque	000012726	-1.33	7.39	-0.471	0.64	0.89	-5.24		Prevotella oris - 012726
PL	challenge	plaque	000011469	1.13	12.7	0.469	0.641	0.89	-5.07		Actinomyces naeslundii - 011469
PL	challenge	plaque	000010845	-1.05	7.21	-0.469	0.642	0.89	-5.27		Pasteurellaceae unclassified sp. - 010845
PL	challenge	plaque	000010562	1.37	11.3	0.467	0.643	0.89	-5.02		Fusobacterium sp. - 010562
PL	challenge	plaque	000011323	1.47	9.7	0.46	0.648	0.892	-5.02		Tannerella sp. oral taxon 286 - 011323
PL	challenge	plaque	000005392	-1.6	11.7	-0.439	0.662	0.905	-5.04		Capnocytophaga sputigena - 005392
PL	challenge	plaque	000009839	-0.831	6.88	-0.431	0.669	0.905	-5.41		Prevotella veroralis - 009839
PL	challenge	plaque	000004331	-1.24	8.81	-0.422	0.675	0.905	-5.04		Veillonella rogosae - 004331
PL	challenge	plaque	000010978	-0.847	7.31	-0.422	0.675	0.905	-5.3		Leptotrichia sp. oral taxon 225 - 010978
PL	challenge	plaque	000008062	-1.16	7.75	-0.421	0.676	0.905	-5.17		Selenomonas dianae - 008062
PL	challenge	plaque	000008533	-0.654	7.17	-0.421	0.676	0.905	-5.26		Streptococcus sp. oral taxon 058 - 008533
PL	challenge	plaque	000007224	-1.32	12.2	-0.416	0.68	0.906	-5.08		Rothia dentocariosa - 007224
PL	challenge	plaque	000008761	1.24	11.7	0.393	0.696	0.923	-5.05		Lautropia mirabilis - 008761
PL	challenge	plaque	000001717	-1.16	10	-0.389	0.699	0.923	-5.03		Haemophilus sp. - 001717
PL	challenge	plaque	000008435	-0.791	7.25	-0.382	0.704	0.926	-5.27		Streptococcus sp. oral taxon 058 - 008435
PL	challenge	plaque	000005044	-0.3	6.11	-0.377	0.708	0.927	-5.84		Fusobacterium sp. - 005044
PL	challenge	plaque	000003436	1.2	7.87	0.369	0.714	0.93	-5.14		Neisseria oralis - 003436
PL	challenge	plaque	000000794	0.471	6.62	0.361	0.719	0.93	-5.52		Streptococcus sp. oral taxon 058 - 000794
PL	challenge	plaque	000013435	0.277	6.13	0.361	0.72	0.93	-5.85		Veillonella dispar - 013435
PL	challenge	plaque	000013126	0.511	6.53	0.33	0.743	0.945	-5.59		Actinomyces sp. oral taxon 180 - 013126
PL	challenge	plaque	000011377	-0.874	12.1	-0.328	0.745	0.945	-5.09		Actinomyces sp. oral taxon 180 - 011377
PL	challenge	plaque	000012283	-0.558	6.58	-0.323	0.748	0.945	-5.55		Streptococcus vestibularis - 012283
PL	challenge	plaque	000007891	-0.767	6.92	-0.319	0.751	0.945	-5.39		Leptotrichia sp. - 007891
PL	challenge	plaque	000012119	-0.445	6.62	-0.319	0.751	0.945	-5.54		Streptococcus parasanguinis II - 012119
PL	challenge	plaque	000012040	0.739	7.89	0.317	0.753	0.945	-5.23		Leptotrichia sp. oral taxon 392 - 012040
PL	challenge	plaque	000009890	0.829	7.97	0.314	0.755	0.945	-5.12		Stomatobaculum longum - 009890
PL	challenge	plaque	000005971	0.5	7.06	0.309	0.759	0.946	-5.45		Haemophilus sp. - 005971
PL	challenge	plaque	000012550	-0.593	6.77	-0.299	0.766	0.947	-5.5		Neisseria sp. - 012550
PL	challenge	plaque	000009310	0.603	7.08	0.295	0.769	0.947	-5.34		Prevotella veroralis - 009310
PL	challenge	plaque	000000676	-0.662	6.86	-0.294	0.77	0.947	-5.44		Parvimonas micra - 000676
PL	challenge	plaque	000005754	-0.314	6.16	-0.29	0.773	0.947	-5.83		Haemophilus sp. - 005754
PL	challenge	plaque	000005190	-0.388	6.55	-0.28	0.78	0.947	-5.58		Fusobacterium sp. - 005190
PL	challenge	plaque	000010492	-0.836	10.8	-0.279	0.782	0.947	-5.07		Fusobacterium sp. - 010492
PL	challenge	plaque	000003113	-0.629	11	-0.271	0.787	0.947	-5.07		Granulicatella adiacens - 003113
PL	challenge	plaque	000008400	-0.47	6.98	-0.271	0.788	0.947	-5.41		Streptococcus sp. oral taxon 058 - 008400
PL	challenge	plaque	000010017	-0.786	7.71	-0.263	0.794	0.947	-5.15		Veillonella parvula - 010017
PL	challenge	plaque	000004938	-0.587	8.7	-0.253	0.802	0.947	-5.23		Ruminococcaceae [G-1] sp. oral taxon 075 - 004938
PL	challenge	plaque	000005548	0.283	6.35	0.246	0.807	0.947	-5.72		Alloprevotella sp. oral taxon 914 - 005548
PL	challenge	plaque	000005885	-0.467	7.02	-0.246	0.807	0.947	-5.42		Haemophilus sp. - 005885
PL	challenge	plaque	000003086	0.711	8.99	0.236	0.815	0.947	-5.07		Granulicatella elegans - 003086
PL	challenge	plaque	000010793	-0.316	6.53	-0.232	0.818	0.947	-5.59		Prevotella nigrescens - 010793
PL	challenge	plaque	000010948	-0.688	7.38	-0.231	0.818	0.947	-5.24		Leptotrichia sp. oral taxon 223 - 010948
PL	challenge	plaque	000001537	-0.331	6.55	-0.227	0.821	0.947	-5.59		Porphyromonas endodontalis - 001537
PL	challenge	plaque	000004384	-0.455	15.7	-0.226	0.822	0.947	-5.22		Veillonella dispar - 004384
PL	challenge	plaque	000005755	-0.623	13	-0.223	0.825	0.947	-5.13		Haemophilus paraphrohaemolyticus - 005755
PL	challenge	plaque	000008883	-0.277	6.24	-0.222	0.825	0.947	-5.82		Neisseria subflava - 008883
PL	challenge	plaque	000007183	-0.778	11	-0.222	0.825	0.947	-5.08		Porphyromonas catoniae - 007183
PL	challenge	plaque	000003264	-0.282	6.54	-0.214	0.831	0.947	-5.61		Streptococcus sp. oral taxon 058 - 003264
PL	challenge	plaque	000007570	0.333	6.82	0.213	0.832	0.947	-5.68		Prevotella sp. oral taxon 317 - 007570
PL	challenge	plaque	000008085	-0.478	10.1	-0.203	0.84	0.952	-5.07		Bergeyella sp. oral taxon 322 - 008085
PL	challenge	plaque	000010412	0.559	8.9	0.195	0.847	0.956	-5.09		Fusobacterium sp. - 010412
PL	challenge	plaque	000003284	0.215	6.5	0.187	0.853	0.958	-5.62		Streptococcus sp. oral taxon 058 - 003284
PL	challenge	plaque	000005756	-0.311	6.7	-0.184	0.855	0.958	-5.54		Haemophilus sp. - 005756
PL	challenge	plaque	000005760	-0.457	7.59	-0.18	0.858	0.958	-5.29		Haemophilus paraphrohaemolyticus - 005760
PL	challenge	plaque	000010828	0.612	9.16	0.172	0.864	0.961	-5.09		Aggregatibacter aphrophilus - 010828
PL	challenge	plaque	000003068	0.416	10.5	0.166	0.869	0.963	-5.07		Abiotrophia defectiva - 003068
PL	challenge	plaque	000000812	-0.172	6.41	-0.158	0.875	0.963	-5.72		Streptococcus sp. oral taxon 058 - 000812
PL	challenge	plaque	000012180	0.369	9.6	0.155	0.877	0.963	-5.07		Streptococcus sp. - 012180
PL	challenge	plaque	000011890	0.376	11.6	0.15	0.881	0.963	-5.09		Cardiobacterium hominis - 011890
PL	challenge	plaque	000009850	0.384	10.3	0.149	0.882	0.963	-5.07		Capnocytophaga gingivalis - 009850
PL	challenge	plaque	000005669	0.266	6.25	0.144	0.886	0.963	-5.79		Prevotella intermedia - 005669
PL	challenge	plaque	000004291	0.286	7.14	0.139	0.89	0.963	-5.34		Veillonella sp. - 004291
PL	challenge	plaque	000005458	-0.173	6.27	-0.136	0.893	0.963	-5.78		Alloprevotella rava - 005458
PL	challenge	plaque	000007507	-0.209	6.77	-0.117	0.908	0.975	-5.54		Prevotella nanceiensis - 007507
PL	challenge	plaque	000005154	-0.23	13.5	-0.0954	0.924	0.987	-5.15		Fusobacterium sp. oral taxon 203 - 005154
PL	challenge	plaque	000004549	-0.296	9.6	-0.0948	0.925	0.987	-5.08		Veillonella dispar - 004549
PL	challenge	plaque	000007279	0.303	11.5	0.0859	0.932	0.987	-5.1		Rothia aeria - 007279
PL	challenge	plaque	000013445	-0.0812	6.21	-0.085	0.933	0.987	-5.82		Streptococcus sp. oral taxon 058 - 013445
PL	challenge	plaque	000011044	0.178	7.18	0.0817	0.935	0.987	-5.38		Leptotrichia shahii - 011044
PL	challenge	plaque	000004290	0.139	11.3	0.0608	0.952	0.995	-5.1		Veillonella sp. - 004290
PL	challenge	plaque	000009340	-0.079	6.35	-0.0575	0.954	0.995	-5.73		Prevotella veroralis - 009340
PL	challenge	plaque	000012569	-0.188	9	-0.0556	0.956	0.995	-5.09		Prevotella oulorum - 012569
PL	challenge	plaque	000003435	-0.152	7.91	-0.0434	0.966	0.995	-5.23		Neisseria oralis - 003435
PL	challenge	plaque	000012159	-0.0629	6.74	-0.0412	0.967	0.995	-5.54		Streptococcus parasanguinis II - 012159
PL	challenge	plaque	000009051	0.0678	7.3	0.0248	0.98	0.995	-5.31		Prevotella sp. oral taxon 300 - 009051
PL	challenge	plaque	000011181	-0.0258	6.36	-0.0215	0.983	0.995	-5.73		Leptotrichia sp. oral taxon 218 - 011181
PL	challenge	plaque	000002898	0.0486	6.85	0.0204	0.984	0.995	-5.45		Peptostreptococcus stomatis - 002898
PL	challenge	plaque	000008434	-0.0298	7.22	-0.0157	0.988	0.995	-5.31		Streptococcus sp. oral taxon 058 - 008434
PL	challenge	plaque	000004845	0.0237	6.88	0.0142	0.989	0.995	-5.5		Capnocytophaga leadbetteri - 004845
PL	challenge	plaque	000008566	0.0179	6.26	0.0137	0.989	0.995	-5.8		Streptococcus parasanguinis II - 008566
PL	challenge	plaque	000010227	-0.019	6.42	-0.0111	0.991	0.995	-5.69		Veillonella dispar - 010227
PL	challenge	plaque	000004648	0.0257	10.7	0.0103	0.992	0.995	-5.09		Veillonella parvula - 004648
PL	challenge	plaque	000004678	0.0213	6.9	0.00816	0.994	0.995	-5.43		Megasphaera micronuciformis - 004678
PL	challenge	plaque	000012804	0.0213	10.6	0.00567	0.995	0.995	-5.08		Kingella sp. oral taxon 012 - 012804
PL	brushing	bleeding	000013282	4.42	7.3	4.35	3.84e-05	0.0111	2.25	4.12	Campylobacter rectus - 013282
PL	brushing	bleeding	000006122	4.93	7.47	3.77	0.000275	0.0396	0.243	3.64	Leptotrichia goodfellowii - 006122
PL	brushing	bleeding	000005458	-1.66	6.16	-3.35	0.0011	0.106	-0.989	-3.26	Alloprevotella rava - 005458
PL	brushing	bleeding	000010452	4.18	7.63	3.2	0.00176	0.127	-1.38	3.13	Fusobacterium nucleatum subsp. vincentii - 010452
PL	brushing	bleeding	000011094	6.39	8.75	2.97	0.00364	0.21	-1.97	2.91	Leptotrichia hofstadii - 011094
PL	brushing	bleeding	000011323	3.21	7.05	2.81	0.00582	0.248	-2.43	2.76	Tannerella sp. oral taxon 286 - 011323
PL	brushing	bleeding	000008217	4.3	11.8	2.74	0.00705	0.248	-2.51	2.69	Streptococcus parasanguinis II - 008217
PL	brushing	bleeding	000010995	4.09	7.16	2.7	0.00787	0.248	-2.68	2.66	Leptotrichia sp. - 010995
PL	brushing	bleeding	000005928	6.32	10.3	2.68	0.00849	0.248	-2.67	2.63	Aggregatibacter sp. - 005928
PL	brushing	bleeding	000006661	3.36	7.67	2.66	0.00889	0.248	-2.7	2.62	Campylobacter concisus - 006661
PL	brushing	bleeding	000011680	4.13	8.49	2.63	0.00964	0.248	-2.77	2.59	Actinomyces sp. oral taxon 178 - 011680
PL	brushing	bleeding	000009484	-1.68	6.32	-2.61	0.0103	0.248	-2.94	-2.56	Ottowia sp. oral taxon 894 - 009484
PL	brushing	bleeding	000011824	4.01	7.82	2.55	0.0122	0.256	-2.91	2.51	Porphyromonas pasteri - 011824
PL	brushing	bleeding	000005154	4.7	10.4	2.53	0.0129	0.256	-2.98	2.49	Fusobacterium sp. oral taxon 203 - 005154
PL	brushing	bleeding	000001537	1.8	6.28	2.49	0.0143	0.256	-3.17	2.45	Porphyromonas endodontalis - 001537
PL	brushing	bleeding	000011815	1.74	6.28	2.49	0.0144	0.256	-3.08	2.45	Porphyromonas pasteri - 011815
PL	brushing	bleeding	000007184	4.91	9.91	2.45	0.0156	0.256	-3.12	2.42	Porphyromonas pasteri - 007184
PL	brushing	bleeding	000013435	-1.11	5.98	-2.45	0.0165	0.256	-3.28	-2.4	Veillonella dispar - 013435
PL	brushing	bleeding	000003851	2.86	7.03	2.43	0.0169	0.256	-3.19	2.39	Prevotella sp. - 003851
PL	brushing	bleeding	000000615	7.1	12.2	2.2	0.0303	0.436	-3.73	2.17	Corynebacterium matruchotii - 000615
PL	brushing	bleeding	000012359	3.34	9.9	2.16	0.0336	0.46	-3.86	2.13	Streptococcus sp. oral taxon 058 - 012359
PL	brushing	bleeding	000012726	-2.37	7.13	-2.04	0.0434	0.524	-4.15	-2.02	Prevotella oris - 012726
PL	brushing	bleeding	000007224	-4.27	13.9	-2.02	0.0454	0.524	-3.92	-2	Rothia dentocariosa - 007224
PL	brushing	bleeding	000005972	2.33	7.37	2.02	0.0458	0.524	-3.97	2	Pasteurellaceae unclassified sp. - 005972
PL	brushing	bleeding	000011992	2.14	7.15	2	0.0483	0.524	-3.96	1.97	Leptotrichia sp. oral taxon 212 - 011992
PL	brushing	bleeding	000004331	2.87	8.72	1.99	0.0492	0.524	-3.97	1.97	Veillonella rogosae - 004331
PL	brushing	bleeding	000009051	-1.9	6.85	-1.97	0.052	0.524	-4.1	-1.94	Prevotella sp. oral taxon 300 - 009051
PL	brushing	bleeding	000004536	-1.05	6.03	-1.95	0.0542	0.524	-4.23	-1.93	Lachnospiraceae [G-2] sp. oral taxon 096 - 004536
PL	brushing	bleeding	000005884	1.59	6.46	1.94	0.0553	0.524	-4.15	1.92	Haemophilus sp. - 005884
PL	brushing	bleeding	000005506	2.3	7.42	1.93	0.056	0.524	-4.22	1.91	Alloprevotella sp. oral taxon 308 - 005506
PL	brushing	bleeding	000007836	1.49	6.26	1.93	0.0564	0.524	-4.26	1.91	Leptotrichia sp. oral taxon 392 - 007836
PL	brushing	bleeding	000007183	2.99	7.32	1.87	0.0642	0.578	-4.35	1.85	Porphyromonas catoniae - 007183
PL	brushing	bleeding	000005971	1.63	6.89	1.82	0.0715	0.582	-4.36	1.8	Haemophilus sp. - 005971
PL	brushing	bleeding	000003044	-1.63	6.87	-1.8	0.0783	0.582	-4.45	-1.76	Parvimonas micra - 003044
PL	brushing	bleeding	000009863	3.12	8	1.78	0.0789	0.582	-4.5	1.76	Capnocytophaga granulosa - 009863
PL	brushing	bleeding	000008899	1.48	6.59	1.77	0.0798	0.582	-4.55	1.75	Neisseria sp. - 008899
PL	brushing	bleeding	000001801	-1.15	6.45	-1.75	0.0823	0.582	-4.67	-1.74	Solobacterium moorei - 001801
PL	brushing	bleeding	000012869	2.64	7.88	1.75	0.0827	0.582	-4.54	1.74	Kingella sp. oral taxon 012 - 012869
PL	brushing	bleeding	000012040	1.61	6.63	1.75	0.0829	0.582	-4.58	1.73	Leptotrichia sp. oral taxon 392 - 012040
PL	brushing	bleeding	000004627	-1.39	6.7	-1.75	0.0845	0.582	-4.57	-1.72	Veillonella parvula - 004627
PL	brushing	bleeding	000010649	-1.08	6.2	-1.73	0.0855	0.582	-4.68	-1.72	Alloprevotella sp. oral taxon 912 - 010649
PL	brushing	bleeding	000004959	-1.55	6.66	-1.73	0.0873	0.582	-4.55	-1.71	Fusobacterium sp. - 004959
PL	brushing	bleeding	000008512	2.39	10.9	1.72	0.0886	0.582	-4.57	1.7	Streptococcus sp. - 008512
PL	brushing	bleeding	000009247	-1.62	6.76	-1.73	0.089	0.582	-4.61	-1.7	Prevotella sp. - 009247
PL	brushing	bleeding	000005187	2.36	7.89	1.7	0.0917	0.582	-4.6	1.69	Fusobacterium sp. - 005187
PL	brushing	bleeding	000004330	1.74	7.22	1.7	0.0937	0.582	-4.34	1.68	Veillonella parvula - 004330
PL	brushing	bleeding	000006013	1.38	6.53	1.68	0.095	0.582	-4.72	1.67	Leptotrichia sp. oral taxon 219 - 006013
PL	brushing	bleeding	000008991	-1.19	6.4	-1.64	0.103	0.617	-4.8	-1.63	Prevotella oulorum - 008991
PL	brushing	bleeding	000007129	-1.74	6.85	-1.63	0.105	0.617	-4.56	-1.62	Rothia mucilaginosa - 007129
PL	brushing	bleeding	000004335	1.55	7.34	1.61	0.112	0.621	-4.5	1.59	Veillonella rogosae - 004335
PL	brushing	bleeding	000005492	-0.942	6.07	-1.61	0.112	0.621	-4.77	-1.59	Alloprevotella sp. oral taxon 912 - 005492
PL	brushing	bleeding	000001351	1.16	6.41	1.6	0.112	0.621	-4.74	1.59	Capnocytophaga sp. oral taxon 338 - 001351
PL	brushing	bleeding	000008994	-1.25	6.72	-1.59	0.114	0.621	-4.92	-1.58	Prevotella oulorum - 008994
PL	brushing	bleeding	000000791	-1.38	6.67	-1.58	0.118	0.63	-4.79	-1.56	Streptococcus sp. oral taxon 058 - 000791
PL	brushing	bleeding	000003435	1.58	7.35	1.56	0.124	0.649	-4.58	1.54	Neisseria oralis - 003435
PL	brushing	bleeding	000005247	3.15	9.06	1.53	0.128	0.653	-4.79	1.52	Fusobacterium nucleatum subsp. vincentii - 005247
PL	brushing	bleeding	000010412	1.96	7.38	1.53	0.13	0.653	-4.76	1.51	Fusobacterium sp. - 010412
PL	brushing	bleeding	000000794	-1.76	7.06	-1.52	0.132	0.653	-4.84	-1.5	Streptococcus sp. oral taxon 058 - 000794
PL	brushing	bleeding	000012020	1.81	7.2	1.51	0.135	0.653	-4.86	1.5	Leptotrichia sp. oral taxon 392 - 012020
PL	brushing	bleeding	000003576	-2.8	7.86	-1.5	0.136	0.653	-4.82	-1.49	Prevotella denticola - 003576
PL	brushing	bleeding	000012537	1.2	6.43	1.47	0.146	0.686	-4.95	1.45	Neisseria subflava - 012537
PL	brushing	bleeding	000011956	3.62	10.8	1.46	0.148	0.686	-4.89	1.45	Leptotrichia hongkongensis - 011956
PL	brushing	bleeding	000008277	1.25	6.93	1.42	0.161	0.734	-4.76	1.4	Streptococcus downei - 008277
PL	brushing	bleeding	000007574	-0.613	5.99	-1.4	0.166	0.742	-5.14	-1.39	Prevotella sp. - 007574
PL	brushing	bleeding	000008062	-1.19	6.72	-1.39	0.168	0.742	-5.21	-1.38	Selenomonas dianae - 008062
PL	brushing	bleeding	000007130	-1.74	7.32	-1.38	0.17	0.742	-4.95	-1.37	Rothia mucilaginosa - 007130
PL	brushing	bleeding	000003287	-2.24	8.64	-1.37	0.174	0.749	-4.94	-1.36	Streptococcus sp. oral taxon 058 - 003287
PL	brushing	bleeding	000005958	1.32	6.87	1.34	0.184	0.77	-5.1	1.33	Pasteurellaceae unclassified sp. - 005958
PL	brushing	bleeding	000005159	1.44	6.87	1.33	0.186	0.77	-5.16	1.32	Fusobacterium sp. oral taxon 203 - 005159
PL	brushing	bleeding	000007677	1.69	7.21	1.33	0.187	0.77	-5.04	1.32	Leptotrichia sp. oral taxon 215 - 007677
PL	brushing	bleeding	000000813	-0.991	6.45	-1.31	0.192	0.77	-5.08	-1.31	Streptococcus sp. oral taxon 058 - 000813
PL	brushing	bleeding	000003113	-1.51	11.7	-1.31	0.193	0.77	-5.08	-1.3	Granulicatella adiacens - 003113
PL	brushing	bleeding	000008786	1.3	6.98	1.31	0.195	0.77	-4.91	1.3	Neisseria subflava - 008786
PL	brushing	bleeding	000012804	-2.8	10.3	-1.25	0.214	0.827	-5.05	-1.24	Kingella sp. oral taxon 012 - 012804
PL	brushing	bleeding	000008301	1.8	7.82	1.25	0.215	0.827	-4.98	1.24	Streptococcus mutans - 008301
PL	brushing	bleeding	000012904	-2.95	11.6	-1.24	0.219	0.829	-5.14	-1.23	Kingella oralis - 012904
PL	brushing	bleeding	000007570	-0.763	6.4	-1.23	0.223	0.832	-5.35	-1.22	Prevotella sp. oral taxon 317 - 007570
PL	brushing	bleeding	000003961	1.37	7.28	1.22	0.226	0.834	-5.02	1.21	Prevotella sp. - 003961
PL	brushing	bleeding	000012325	1.15	7.2	1.21	0.229	0.835	-5.16	1.2	Streptococcus sp. oral taxon 058 - 012325
PL	brushing	bleeding	000011018	-1.22	6.78	-1.2	0.238	0.847	-5.37	-1.18	Leptotrichia shahii - 011018
PL	brushing	bleeding	000010569	1.54	7.52	1.18	0.241	0.847	-5.12	1.17	Fusobacterium sp. oral taxon 203 - 010569
PL	brushing	bleeding	000005454	-0.644	6.14	-1.17	0.246	0.847	-5.36	-1.16	Alloprevotella rava - 005454
PL	brushing	bleeding	000007811	-0.679	6.13	-1.16	0.247	0.847	-5.24	-1.16	Leptotrichia sp. oral taxon 212 - 007811
PL	brushing	bleeding	000000620	-0.649	6.23	-1.16	0.249	0.847	-5.45	-1.15	Oribacterium sp. - 000620
PL	brushing	bleeding	000008830	1.8	8.63	1.16	0.25	0.847	-5.13	1.15	Neisseria sp. - 008830
PL	brushing	bleeding	000004677	1.68	7.46	1.14	0.255	0.847	-5.47	1.14	Dialister invisus - 004677
PL	brushing	bleeding	000009270	-0.734	6.15	-1.14	0.257	0.847	-5.37	-1.13	Prevotella veroralis - 009270
PL	brushing	bleeding	000004386	-1.84	9.14	-1.13	0.26	0.847	-5.2	-1.13	Veillonella dispar - 004386
PL	brushing	bleeding	000001264	-0.878	6.57	-1.11	0.269	0.847	-5.34	-1.11	Stomatobaculum sp. oral taxon 097 - 001264
PL	brushing	bleeding	000009285	-0.66	6.18	-1.11	0.269	0.847	-5.35	-1.11	Prevotella sp. oral taxon 313 - 009285
PL	brushing	bleeding	000010955	0.901	6.67	1.1	0.272	0.847	-5.47	1.1	Leptotrichia sp. oral taxon 225 - 010955
PL	brushing	bleeding	000011044	-0.719	6.18	-1.1	0.273	0.847	-5.45	-1.1	Leptotrichia shahii - 011044
PL	brushing	bleeding	000004606	-1.23	7.41	-1.1	0.273	0.847	-5.2	-1.1	Veillonella parvula - 004606
PL	brushing	bleeding	000011890	2.21	9.38	1.08	0.284	0.869	-5.35	1.07	Cardiobacterium hominis - 011890
PL	brushing	bleeding	000010828	2.08	9.26	1.06	0.29	0.87	-5.23	1.06	Aggregatibacter aphrophilus - 010828
PL	brushing	bleeding	000001401	-0.651	6.23	-1.06	0.29	0.87	-5.35	-1.06	Peptococcus sp. oral taxon 167 - 001401
PL	brushing	bleeding	000002898	-1.01	6.65	-1.05	0.298	0.874	-5.32	-1.04	Peptostreptococcus stomatis - 002898
PL	brushing	bleeding	000012365	0.944	6.79	1.04	0.3	0.874	-5.4	1.04	Streptococcus sp. oral taxon 058 - 012365
PL	brushing	bleeding	000002262	0.838	6.45	1.04	0.301	0.874	-5.42	1.04	Porphyromonas pasteri - 002262
PL	brushing	bleeding	000005759	-1.24	7.23	-1.03	0.304	0.875	-5.2	-1.03	Haemophilus paraphrohaemolyticus - 005759
PL	brushing	bleeding	000008258	-1.45	14.1	-1.02	0.311	0.876	-5.39	-1.01	Streptococcus parasanguinis II - 008258
PL	brushing	bleeding	000009511	-0.647	6.31	-1.01	0.315	0.876	-5.53	-1	Prevotella sp. - 009511
PL	brushing	bleeding	000012965	1.07	6.92	1.01	0.316	0.876	-5.48	1	Veillonella parvula - 012965
PL	brushing	bleeding	000005885	1.12	7.3	1	0.318	0.876	-5.39	0.998	Haemophilus sp. - 005885
PL	brushing	bleeding	000004334	1.39	13.9	1	0.319	0.876	-5.28	0.996	Veillonella parvula - 004334
PL	brushing	bleeding	000012550	-0.83	6.92	-0.987	0.326	0.884	-5.6	-0.983	Neisseria sp. - 012550
PL	brushing	bleeding	000007571	1.76	7.99	0.967	0.336	0.901	-5.51	0.962	Prevotella sp. oral taxon 317 - 007571
PL	brushing	bleeding	000000762	1.2	7.7	0.963	0.338	0.901	-5.43	0.958	Streptococcus sp. oral taxon 058 - 000762
PL	brushing	bleeding	000010045	1.22	7.77	0.955	0.341	0.902	-5.42	0.952	Veillonella dispar - 010045
PL	brushing	bleeding	000010690	0.494	6.06	0.939	0.35	0.907	-5.45	0.935	Alloprevotella sp. oral taxon 308 - 010690
PL	brushing	bleeding	000007507	-0.767	6.6	-0.932	0.353	0.907	-5.42	-0.928	Prevotella nanceiensis - 007507
PL	brushing	bleeding	000005896	0.923	6.84	0.927	0.356	0.907	-5.64	0.923	Aggregatibacter sp. oral taxon 898 - 005896
PL	brushing	bleeding	000010978	0.886	6.77	0.927	0.356	0.907	-5.34	0.923	Leptotrichia sp. oral taxon 225 - 010978
PL	brushing	bleeding	000007675	-0.88	6.77	-0.917	0.361	0.909	-5.43	-0.914	Leptotrichia sp. oral taxon 215 - 007675
PL	brushing	bleeding	000005364	0.687	6.24	0.887	0.377	0.909	-5.68	0.884	Capnocytophaga sp. oral taxon 412 - 005364
PL	brushing	bleeding	000008396	1.12	10.2	0.887	0.377	0.909	-5.58	0.883	Streptococcus sp. oral taxon 058 - 008396
PL	brushing	bleeding	000012159	0.662	6.33	0.884	0.379	0.909	-5.65	0.88	Streptococcus parasanguinis II - 012159
PL	brushing	bleeding	000010562	1.43	8.88	0.879	0.381	0.909	-5.42	0.876	Fusobacterium sp. - 010562
PL	brushing	bleeding	000003777	-1.49	7.67	-0.867	0.388	0.909	-5.61	-0.863	Prevotella veroralis - 003777
PL	brushing	bleeding	000012569	-0.938	7.04	-0.835	0.406	0.909	-5.76	-0.832	Prevotella oulorum - 012569
PL	brushing	bleeding	000008169	-0.444	6.11	-0.833	0.407	0.909	-5.68	-0.829	Streptococcus constellatus - 008169
PL	brushing	bleeding	000010845	0.711	6.19	0.829	0.409	0.909	-5.54	0.826	Pasteurellaceae unclassified sp. - 010845
PL	brushing	bleeding	000010929	-0.525	6.12	-0.828	0.409	0.909	-5.76	-0.825	Leptotrichia sp. oral taxon 417 - 010929
PL	brushing	bleeding	000006660	-0.994	7.88	-0.821	0.413	0.909	-5.56	-0.818	Campylobacter sp. - 006660
PL	brushing	bleeding	000008153	-0.579	6.24	-0.815	0.417	0.909	-5.66	-0.812	Granulicatella adiacens - 008153
PL	brushing	bleeding	000011181	-0.443	6.05	-0.812	0.419	0.909	-5.65	-0.808	Leptotrichia sp. oral taxon 218 - 011181
PL	brushing	bleeding	000010492	1.75	9.98	0.805	0.423	0.909	-5.59	0.802	Fusobacterium sp. - 010492
PL	brushing	bleeding	000003436	1.06	7.55	0.803	0.424	0.909	-5.32	0.799	Neisseria oralis - 003436
PL	brushing	bleeding	000005754	-0.823	6.77	-0.787	0.433	0.909	-5.64	-0.784	Haemophilus sp. - 005754
PL	brushing	bleeding	000001415	-0.595	6.59	-0.786	0.434	0.909	-5.65	-0.782	Fusobacterium sp. - 001415
PL	brushing	bleeding	000008433	-0.68	6.4	-0.777	0.439	0.909	-5.64	-0.774	Streptococcus sp. oral taxon 058 - 008433
PL	brushing	bleeding	000009785	0.758	7.04	0.775	0.44	0.909	-5.53	0.773	Eikenella corrodens - 009785
PL	brushing	bleeding	000009310	-0.549	6.34	-0.774	0.441	0.909	-5.67	-0.771	Prevotella veroralis - 009310
PL	brushing	bleeding	000004300	-0.732	7	-0.763	0.447	0.909	-5.57	-0.761	Veillonella sp. - 004300
PL	brushing	bleeding	000005188	0.625	6.69	0.759	0.45	0.909	-5.74	0.756	Fusobacterium sp. - 005188
PL	brushing	bleeding	000008408	-0.371	6.07	-0.753	0.453	0.909	-5.83	-0.751	Streptococcus sp. oral taxon 058 - 008408
PL	brushing	bleeding	000000812	-0.53	6.18	-0.741	0.46	0.909	-5.65	-0.738	Streptococcus sp. oral taxon 058 - 000812
PL	brushing	bleeding	000012101	-0.667	6.65	-0.74	0.461	0.909	-5.77	-0.737	Streptococcus parasanguinis II - 012101
PL	brushing	bleeding	000009935	0.982	7.48	0.735	0.465	0.909	-5.74	0.73	Lachnoanaerobaculum saburreum - 009935
PL	brushing	bleeding	000012578	0.862	7.09	0.732	0.466	0.909	-5.78	0.729	Prevotella oulorum - 012578
PL	brushing	bleeding	000010896	-0.892	7.06	-0.72	0.473	0.909	-5.83	-0.718	Leptotrichia sp. oral taxon 417 - 010896
PL	brushing	bleeding	000013381	-0.674	6.63	-0.719	0.474	0.909	-5.64	-0.716	Streptococcus sp. oral taxon 058 - 013381
PL	brushing	bleeding	000003116	-0.614	6.69	-0.717	0.475	0.909	-5.76	-0.715	Granulicatella adiacens - 003116
PL	brushing	bleeding	000012326	-0.599	6.58	-0.716	0.475	0.909	-5.67	-0.714	Streptococcus sp. oral taxon 058 - 012326
PL	brushing	bleeding	000006215	-0.325	5.98	-0.716	0.475	0.909	-5.64	-0.714	Leptotrichia sp. - 006215
PL	brushing	bleeding	000010948	0.719	6.9	0.707	0.481	0.909	-5.5	0.704	Leptotrichia sp. oral taxon 223 - 010948
PL	brushing	bleeding	000000341	-1.01	8.44	-0.706	0.482	0.909	-5.72	-0.704	Streptococcus sp. oral taxon 058 - 000341
PL	brushing	bleeding	000010269	1.06	7.81	0.7	0.486	0.909	-5.7	0.697	Lachnoanaerobaculum umeaense - 010269
PL	brushing	bleeding	000013386	-0.552	6.59	-0.696	0.488	0.909	-5.66	-0.694	Streptococcus parasanguinis II - 013386
PL	brushing	bleeding	000004938	0.599	6.59	0.693	0.49	0.909	-5.8	0.691	Ruminococcaceae [G-1] sp. oral taxon 075 - 004938
PL	brushing	bleeding	000004291	0.657	7.04	0.69	0.492	0.909	-5.54	0.688	Veillonella sp. - 004291
PL	brushing	bleeding	000006411	0.691	6.83	0.68	0.498	0.909	-5.63	0.678	Leptotrichia sp. oral taxon 221 - 006411
PL	brushing	bleeding	000002614	1.5	10.8	0.675	0.501	0.909	-5.59	0.673	Corynebacterium durum - 002614
PL	brushing	bleeding	000008214	1.01	8.32	0.67	0.504	0.909	-5.48	0.668	Streptococcus parasanguinis II - 008214
PL	brushing	bleeding	000010044	-0.69	6.89	-0.666	0.507	0.909	-5.66	-0.664	Veillonella dispar - 010044
PL	brushing	bleeding	000009437	0.458	6.26	0.664	0.508	0.909	-5.69	0.661	Prevotella veroralis - 009437
PL	brushing	bleeding	000011469	1.32	12.3	0.645	0.52	0.909	-5.57	0.643	Actinomyces naeslundii - 011469
PL	brushing	bleeding	000008564	0.944	10.1	0.64	0.523	0.909	-5.72	0.638	Streptococcus sp. - 008564
PL	brushing	bleeding	000003845	-0.917	8.89	-0.619	0.537	0.909	-5.65	-0.618	Prevotella melaninogenica - 003845
PL	brushing	bleeding	000010870	-0.396	6.25	-0.615	0.54	0.909	-5.86	-0.613	Leptotrichia wadei - 010870
PL	brushing	bleeding	000004549	0.857	9.82	0.609	0.544	0.909	-5.57	0.607	Veillonella dispar - 004549
PL	brushing	bleeding	000004333	0.493	6.66	0.608	0.545	0.909	-5.46	0.606	Veillonella parvula - 004333
PL	brushing	bleeding	000008402	-0.584	6.82	-0.605	0.547	0.909	-5.76	-0.603	Streptococcus sp. oral taxon 058 - 008402
PL	brushing	bleeding	000005669	-0.458	6.12	-0.598	0.552	0.909	-5.78	-0.595	Prevotella intermedia - 005669
PL	brushing	bleeding	000008143	0.581	6.91	0.595	0.553	0.909	-5.79	0.594	Granulicatella adiacens - 008143
PL	brushing	bleeding	000000678	-0.362	6.21	-0.586	0.559	0.909	-5.77	-0.584	Mogibacterium vescum - 000678
PL	brushing	bleeding	000003855	-0.398	6.3	-0.586	0.559	0.909	-5.74	-0.584	Prevotella sp. - 003855
PL	brushing	bleeding	000007182	-0.618	6.96	-0.585	0.56	0.909	-5.5	-0.583	Porphyromonas pasteri - 007182
PL	brushing	bleeding	000002731	1.02	8.49	0.584	0.56	0.909	-5.7	0.582	Selenomonas noxia - 002731
PL	brushing	bleeding	000010766	-0.39	6.23	-0.584	0.561	0.909	-5.81	-0.582	Prevotella pallens - 010766
PL	brushing	bleeding	000000676	-0.358	6.27	-0.585	0.561	0.909	-5.94	-0.581	Parvimonas micra - 000676
PL	brushing	bleeding	000012090	-0.479	6.5	-0.583	0.561	0.909	-5.73	-0.581	Streptococcus parasanguinis II - 012090
PL	brushing	bleeding	000005755	-1.13	15.4	-0.582	0.562	0.909	-5.71	-0.58	Haemophilus paraphrohaemolyticus - 005755
PL	brushing	bleeding	000010362	0.957	8.44	0.58	0.563	0.909	-5.71	0.578	Capnocytophaga leadbetteri - 010362
PL	brushing	bleeding	000010486	0.665	7.3	0.566	0.573	0.909	-5.63	0.564	Fusobacterium nucleatum subsp. vincentii - 010486
PL	brushing	bleeding	000004481	-1.06	11.2	-0.564	0.574	0.909	-5.56	-0.562	Veillonella dispar - 004481
PL	brushing	bleeding	000012119	0.485	6.47	0.564	0.574	0.909	-5.75	0.562	Streptococcus parasanguinis II - 012119
PL	brushing	bleeding	000001717	-1.31	10.9	-0.562	0.575	0.909	-5.66	-0.561	Haemophilus sp. - 001717
PL	brushing	bleeding	000012313	0.675	7.12	0.558	0.578	0.909	-5.81	0.557	Streptococcus sp. oral taxon 058 - 012313
PL	brushing	bleeding	000010017	0.701	8.09	0.552	0.582	0.909	-5.6	0.55	Veillonella parvula - 010017
PL	brushing	bleeding	000008467	-0.711	8.53	-0.551	0.583	0.909	-5.78	-0.55	Streptococcus sp. oral taxon 058 - 008467
PL	brushing	bleeding	000011342	-0.352	6.13	-0.55	0.583	0.909	-5.93	-0.549	Tannerella sp. oral taxon 286 - 011342
PL	brushing	bleeding	000003783	-0.582	6.76	-0.545	0.587	0.909	-5.77	-0.543	Prevotella veroralis - 003783
PL	brushing	bleeding	000009456	0.972	8.23	0.543	0.588	0.909	-5.67	0.542	Prevotella sp. - 009456
PL	brushing	bleeding	000002700	0.632	7.01	0.542	0.589	0.909	-5.9	0.541	Selenomonas sp. oral taxon 136 - 002700
PL	brushing	bleeding	000003086	-0.833	8.47	-0.541	0.59	0.909	-5.6	-0.539	Granulicatella elegans - 003086
PL	brushing	bleeding	000009464	0.302	6.1	0.54	0.59	0.909	-5.72	0.539	Prevotella veroralis - 009464
PL	brushing	bleeding	000008854	-0.361	6.44	-0.539	0.594	0.909	-6	-0.534	Neisseria subflava - 008854
PL	brushing	bleeding	000012290	0.496	6.6	0.527	0.599	0.912	-5.8	0.525	Streptococcus vestibularis - 012290
PL	brushing	bleeding	000012657	1.04	8.41	0.524	0.602	0.912	-5.74	0.522	Prevotella oris - 012657
PL	brushing	bleeding	000011377	0.824	9.82	0.519	0.605	0.912	-5.72	0.518	Actinomyces sp. oral taxon 180 - 011377
PL	brushing	bleeding	000005573	-0.848	7.92	-0.514	0.608	0.912	-5.53	-0.513	Alloprevotella sp. oral taxon 473 - 005573
PL	brushing	bleeding	000012960	0.556	7.43	0.492	0.624	0.92	-5.97	0.49	Lachnoanaerobaculum orale - 012960
PL	brushing	bleeding	000008533	-0.474	7.21	-0.49	0.625	0.92	-5.82	-0.489	Streptococcus sp. oral taxon 058 - 008533
PL	brushing	bleeding	000005723	-0.626	7.18	-0.488	0.626	0.92	-5.6	-0.487	Porphyromonas sp. oral taxon 930 - 005723
PL	brushing	bleeding	000001918	-0.413	6.41	-0.488	0.626	0.92	-5.67	-0.487	Leptotrichia sp. oral taxon 221 - 001918
PL	brushing	bleeding	000010007	0.416	6.6	0.481	0.632	0.923	-5.91	0.479	Veillonella parvula - 010007
PL	brushing	bleeding	000005852	0.446	6.87	0.465	0.643	0.929	-5.8	0.464	Pasteurellaceae unclassified sp. - 005852
PL	brushing	bleeding	000005123	0.71	7.99	0.46	0.646	0.929	-5.69	0.459	Fusobacterium sp. - 005123
PL	brushing	bleeding	000005044	0.277	6.22	0.46	0.647	0.929	-5.8	0.458	Fusobacterium sp. - 005044
PL	brushing	bleeding	000008400	0.533	7.62	0.457	0.648	0.929	-5.73	0.456	Streptococcus sp. oral taxon 058 - 008400
PL	brushing	bleeding	000008399	0.488	7.44	0.453	0.652	0.929	-5.79	0.451	Streptococcus sp. oral taxon 058 - 008399
PL	brushing	bleeding	000008488	0.692	9.93	0.443	0.659	0.931	-5.8	0.442	Streptococcus sp. - 008488
PL	brushing	bleeding	000004384	-0.672	15.2	-0.441	0.66	0.931	-5.65	-0.44	Veillonella dispar - 004384
PL	brushing	bleeding	000007743	0.603	7.64	0.426	0.671	0.943	-5.7	0.425	Leptotrichia sp. oral taxon 212 - 007743
PL	brushing	bleeding	000001403	-0.283	6.36	-0.414	0.679	0.95	-6	-0.413	Fusobacterium sp. - 001403
PL	brushing	bleeding	000013445	-0.19	6.08	-0.399	0.691	0.956	-6.01	-0.398	Streptococcus sp. oral taxon 058 - 013445
PL	brushing	bleeding	000010439	-0.509	8.38	-0.386	0.7	0.956	-5.69	-0.385	Fusobacterium periodonticum - 010439
PL	brushing	bleeding	000013423	0.274	6.49	0.377	0.707	0.956	-5.74	0.376	Veillonella parvula - 013423
PL	brushing	bleeding	000008435	-0.539	8.14	-0.375	0.708	0.956	-5.9	-0.374	Streptococcus sp. oral taxon 058 - 008435
PL	brushing	bleeding	000011073	0.596	7.32	0.374	0.709	0.956	-5.97	0.373	Leptotrichia wadei - 011073
PL	brushing	bleeding	000005760	0.671	8.41	0.36	0.72	0.956	-5.75	0.359	Haemophilus paraphrohaemolyticus - 005760
PL	brushing	bleeding	000012492	0.627	8.94	0.358	0.721	0.956	-5.77	0.357	Neisseria sp. - 012492
PL	brushing	bleeding	000004290	0.679	10.4	0.357	0.722	0.956	-5.73	0.356	Veillonella sp. - 004290
PL	brushing	bleeding	000012549	0.266	6.32	0.356	0.723	0.956	-5.89	0.355	Neisseria subflava - 012549
PL	brushing	bleeding	000004845	-0.234	6.32	-0.347	0.73	0.956	-5.92	-0.346	Capnocytophaga leadbetteri - 004845
PL	brushing	bleeding	000002825	-0.175	6.02	-0.345	0.731	0.956	-5.88	-0.344	Mitsuokella sp. oral taxon 521 - 002825
PL	brushing	bleeding	000003264	-0.376	6.72	-0.344	0.731	0.956	-5.81	-0.343	Streptococcus sp. oral taxon 058 - 003264
PL	brushing	bleeding	000008566	0.304	6.61	0.341	0.734	0.956	-5.73	0.34	Streptococcus parasanguinis II - 008566
PL	brushing	bleeding	000007891	-0.235	6.36	-0.335	0.739	0.956	-5.97	-0.333	Leptotrichia sp. - 007891
PL	brushing	bleeding	000005756	-0.456	7.44	-0.333	0.74	0.956	-5.72	-0.332	Haemophilus sp. - 005756
PL	brushing	bleeding	000010632	0.473	7.57	0.326	0.745	0.956	-5.76	0.325	Fusobacterium nucleatum subsp. vincentii - 010632
PL	brushing	bleeding	000009219	0.257	6.51	0.325	0.746	0.956	-6.07	0.324	Prevotella oris - 009219
PL	brushing	bleeding	000009890	-0.296	6.58	-0.32	0.75	0.956	-5.96	-0.319	Stomatobaculum longum - 009890
PL	brushing	bleeding	000008853	-0.703	9.76	-0.318	0.751	0.956	-5.72	-0.317	Neisseria subflava - 008853
PL	brushing	bleeding	000009946	0.241	6.57	0.304	0.762	0.956	-5.82	0.303	Veillonella sp. - 009946
PL	brushing	bleeding	000005190	-0.143	6	-0.303	0.762	0.956	-6.02	-0.302	Fusobacterium sp. - 005190
PL	brushing	bleeding	000008216	0.5	12.5	0.302	0.763	0.956	-5.81	0.302	Streptococcus parasanguinis II - 008216
PL	brushing	bleeding	000009950	0.185	6.26	0.301	0.764	0.956	-5.81	0.3	Veillonella sp. - 009950
PL	brushing	bleeding	000008038	0.353	7.18	0.299	0.765	0.956	-6.03	0.299	Selenomonas sp. oral taxon 126 - 008038
PL	brushing	bleeding	000006541	0.167	6.07	0.295	0.768	0.956	-5.85	0.294	Atopobium sp. - 006541
PL	brushing	bleeding	000013440	-0.157	6.08	-0.292	0.77	0.956	-5.75	-0.292	Streptococcus sp. oral taxon 058 - 013440
PL	brushing	bleeding	000004648	0.508	9.73	0.268	0.789	0.974	-5.78	0.267	Veillonella parvula - 004648
PL	brushing	bleeding	000012283	-0.235	6.62	-0.258	0.797	0.974	-5.87	-0.257	Streptococcus vestibularis - 012283
PL	brushing	bleeding	000005897	-0.247	6.55	-0.258	0.797	0.974	-5.8	-0.257	Aggregatibacter sp. - 005897
PL	brushing	bleeding	000009489	0.201	6.48	0.253	0.8	0.974	-6.01	0.253	Neisseria flava - 009489
PL	brushing	bleeding	000002678	0.21	6.43	0.249	0.804	0.974	-5.98	0.248	Selenomonas flueggei - 002678
PL	brushing	bleeding	000012180	-0.368	9.36	-0.244	0.808	0.974	-5.88	-0.243	Streptococcus sp. - 012180
PL	brushing	bleeding	000010020	0.253	7.3	0.242	0.809	0.974	-5.85	0.242	Veillonella parvula - 010020
PL	brushing	bleeding	000007787	-0.15	6.22	-0.234	0.816	0.974	-5.65	-0.233	Leptotrichia sp. - 007787
PL	brushing	bleeding	000005957	-0.184	6.71	-0.232	0.818	0.974	-5.99	-0.231	Haemophilus sp. - 005957
PL	brushing	bleeding	000009358	0.153	6.34	0.222	0.825	0.974	-5.83	0.222	Prevotella sp. - 009358
PL	brushing	bleeding	000008166	0.459	10.2	0.222	0.825	0.974	-5.84	0.221	Streptococcus sp. - 008166
PL	brushing	bleeding	000008434	0.284	8.27	0.218	0.828	0.974	-5.95	0.217	Streptococcus sp. oral taxon 058 - 008434
PL	brushing	bleeding	000010793	0.121	6.09	0.214	0.831	0.974	-5.9	0.214	Prevotella nigrescens - 010793
PL	brushing	bleeding	000009850	-0.331	9.64	-0.21	0.834	0.974	-5.81	-0.209	Capnocytophaga gingivalis - 009850
PL	brushing	bleeding	000009839	-0.175	6.57	-0.206	0.837	0.974	-5.91	-0.206	Prevotella veroralis - 009839
PL	brushing	bleeding	000007868	0.111	6.11	0.197	0.844	0.974	-5.96	0.196	Leptotrichia sp. oral taxon 212 - 007868
PL	brushing	bleeding	000004678	0.194	6.65	0.193	0.848	0.974	-5.9	0.192	Megasphaera micronuciformis - 004678
PL	brushing	bleeding	000003496	-0.405	13.8	-0.188	0.851	0.974	-5.75	-0.187	Neisseria flava - 003496
PL	brushing	bleeding	000004336	0.303	11.1	0.186	0.853	0.974	-5.68	0.186	Veillonella parvula - 004336
PL	brushing	bleeding	000005854	-0.159	6.49	-0.184	0.854	0.974	-5.9	-0.184	Aggregatibacter aphrophilus - 005854
PL	brushing	bleeding	000003118	0.135	6.53	0.172	0.864	0.974	-5.92	0.171	Granulicatella adiacens - 003118
PL	brushing	bleeding	000010227	0.115	6.32	0.169	0.866	0.974	-5.9	0.168	Veillonella dispar - 010227
PL	brushing	bleeding	000008403	0.149	6.76	0.168	0.867	0.974	-5.94	0.167	Streptococcus sp. oral taxon 058 - 008403
PL	brushing	bleeding	000007503	0.217	7.48	0.164	0.87	0.974	-5.74	0.164	Prevotella nanceiensis - 007503
PL	brushing	bleeding	000003958	0.102	6.37	0.161	0.873	0.974	-5.79	0.16	Prevotella sp. - 003958
PL	brushing	bleeding	000005548	0.0897	6	0.157	0.876	0.974	-5.85	0.156	Alloprevotella sp. oral taxon 914 - 005548
PL	brushing	bleeding	000009957	-0.199	7.22	-0.152	0.879	0.974	-5.96	-0.152	Lachnoanaerobaculum sp. - 009957
PL	brushing	bleeding	000007983	0.173	7.51	0.144	0.886	0.974	-6.06	0.143	Selenomonas sputigena - 007983
PL	brushing	bleeding	000009081	-0.144	6.64	-0.139	0.889	0.974	-5.98	-0.139	Prevotella salivae - 009081
PL	brushing	bleeding	000007127	0.147	7.16	0.137	0.891	0.974	-5.77	0.137	Rothia mucilaginosa - 007127
PL	brushing	bleeding	000013126	-0.0895	6.25	-0.135	0.893	0.974	-5.86	-0.135	Actinomyces sp. oral taxon 180 - 013126
PL	brushing	bleeding	000004252	-0.178	7.8	-0.132	0.895	0.974	-5.65	-0.132	Veillonella sp. oral taxon 780 - 004252
PL	brushing	bleeding	000008761	-0.261	11.8	-0.13	0.897	0.974	-5.77	-0.13	Lautropia mirabilis - 008761
PL	brushing	bleeding	000003327	-0.0743	6.2	-0.122	0.903	0.978	-5.9	-0.121	Streptococcus parasanguinis II - 003327
PL	brushing	bleeding	000012642	0.0847	6.56	0.112	0.911	0.98	-6.11	0.112	Prevotella oris - 012642
PL	brushing	bleeding	000002640	-0.108	6.57	-0.105	0.917	0.98	-6.04	-0.105	Peptostreptococcaceae [XI][G-9] [Eubacterium] brachy - 002640
PL	brushing	bleeding	000005757	-0.137	7.38	-0.103	0.918	0.98	-5.64	-0.103	Haemophilus sp. - 005757
PL	brushing	bleeding	000001735	-0.0932	6.99	-0.0958	0.924	0.98	-5.9	-0.0955	Haemophilus sp. - 001735
PL	brushing	bleeding	000003284	-0.0461	6.14	-0.0846	0.933	0.98	-6.07	-0.0844	Streptococcus sp. oral taxon 058 - 003284
[truncated: 4,913 more rows]
